# Supplementary material for: DNA hypermethylation driven by DNMT1 and DNMT3A favors tumor immune escape contributing to the aggressiveness of adrenocortical carcinoma
Source: Clin Epigenetics. 2023 Aug 2;15:121. doi: 10.1186/s13148-023-01534-5 (PMC10394822; doi:10.1186/s13148-023-01534-5)
Supplement: Supplementary file 2 — Additional file 2: Table S1 related to content in Fig. 1: Genes coding for factors known to be involved in DNA methylation or demethylation. [file 13148_2023_1534_MOESM2_ESM.xlsx]

## Sheet: Table S1
Table S1. Genes coding for factors known to be involved in DNA methylation or demethylation and their expression values in high, intermidiate and low CIMP ACC patients. Two-sided t-test calculated under the assumtion of equal variance estimated from the total dataset.
TCGA Dataset: RSEM normalized log2(RSEM)
Factors involved in DNA demethylation
	Average expression log2(RSEM)			Fold Change				Two-sided t-test p-value
Gene	lCIMP	iCIMP	hCIMP	iCIMP over lCIMV	hCIMP over lCIMV	hCIMP over iCIMV	ANOVA	lCIMV vs iCIMP	lCIMV vs hCIMP	iCIMV vs hCIMP
APOBEC1	0.042119	0.31487	0.568189	1.20811	1.44	1.19195	0.0123372	0.0881372	0.00359048	0.165523
CTCF	10.3319	10.332	10.2607	1.00003	0.951859	0.951828	0.742301	0.99959	0.483418	0.497554
CTCFL	2.78122	3.07619	2.81689	1.22686	1.02503	0.83549	0.149466	0.0649342	0.838606	0.154871
IDH1	11.7226	12.0283	12.6534	1.23596	1.90632	1.54237	0.00366056	0.21005	0.000855492	0.0269414
IDH2	9.12602	9.31906	8.55013	1.14317	0.67087	0.58685	0.107284	0.547829	0.108329	0.0392103
MBD4	9.11189	9.07383	8.81913	0.973964	0.816336	0.838158	0.109692	0.768912	0.0442124	0.0891847
TDG	8.48238	8.66889	8.98047	1.13801	1.41234	1.24107	0.00155679	0.123202	0.000338288	0.0259023
TDGF1	5.60016	3.70422	7.58807	0.268698	3.96661	14.7623	0.0106134	0.0875932	0.105729	0.0027732
TDGF3	3.49558	1.75384	4.55367	0.29901	2.08217	6.96355	0.0113575	0.037178	0.248569	0.00392732
TET1	4.88469	5.35277	6.24279	1.38327	2.56348	1.85321	6.1467e-05	0.0765154	1.14766e-05	0.00388111
TET2	8.44507	8.54005	8.30836	1.06804	0.909591	0.851642	0.441003	0.547421	0.434952	0.202185
TET3	6.855	7.14281	7.15713	1.22078	1.23297	1.00998	0.30215	0.182615	0.206544	0.953555
Factors involved in DNA methylation
BAZ2A	11.3071	11.3733	11.4846	1.04697	1.13092	1.08018	0.501716	0.627057	0.241762	0.476553
CTCFL	2.78122	3.07619	2.81689	1.22686	1.02503	0.83549	0.149466	0.0649342	0.838606	0.154871
DMAP1	10.5235	11.0081	11.0741	1.39921	1.46473	1.04682	0.0153202	0.0158843	0.0135153	0.770074
DNMT1	9.42794	10.2114	10.4999	1.72126	2.10226	1.22135	8.00257e-07	4.50236e-05	9.23321e-07	0.167936
DNMT3A	8.33792	8.78224	9.77085	1.36066	2.69994	1.98428	3.80792e-05	0.101712	7.28207e-06	0.00191148
DNMT3B	4.80804	5.33834	4.86822	1.44424	1.0426	0.721904	0.0437756	0.0180379	0.805124	0.0653073
GADD45A	8.74361	8.82309	9.42724	1.05664	1.60619	1.52009	0.0236735	0.73093	0.00907834	0.0248601
GADD45B	10.6823	10.8662	10.5224	1.13595	0.895092	0.787969	0.561242	0.515624	0.609854	0.290001
GADD45G	10.3617	10.6335	9.86276	1.20731	0.707639	0.58613	0.348824	0.557746	0.332576	0.149264
GADD45GIP1	10.9861	11.3806	11.4913	1.31447	1.41929	1.07975	0.0813129	0.0815004	0.0448406	0.666679
UHRF1	5.13994	6.94435	7.47003	3.49286	5.02838	1.43962	3.09413e-07	1.2432e-05	6.07463e-07	0.237804
UHRF1BP1	8.4235	8.37837	8.14908	0.9692	0.82678	0.853055	0.340042	0.794484	0.155682	0.250142
UHRF1BP1L	9.22486	9.35262	9.17906	1.09259	0.968751	0.886652	0.5856	0.422017	0.794686	0.341572
ENSAT Dataset: log2(signal intensity)
Factors involved in DNA demethylation
	Average expression log2(signal intensity)			Fold Change				Two-sided t-test p-value
Gene	lCIMP	iCIMP	hCIMP	iCIMP over lCIMV	hCIMP over lCIMV	hCIMP over iCIMV	ANOVA	lCIMV vs iCIMP	lCIMV vs hCIMP	iCIMV vs hCIMP
APOBEC1	1.96735	1.90983	2.05424	0.960911	1.06208	1.10528	0.616849	0.588582	0.54102	0.334308
CTCF	8.06449	8.08061	8.09549	1.01124	1.02172	1.01037	0.979243	0.895824	0.850484	0.931198
CTCFL	3.07627	2.99495	3.13867	0.945193	1.04421	1.10475	0.50536	0.392964	0.622415	0.282332
IDH1	6.09301	5.8628	6.33793	0.852507	1.18502	1.39005	0.229984	0.261048	0.369225	0.100943
IDH2	6.08485	5.9713	6.03456	0.924307	0.965736	1.04482	0.878116	0.612665	0.866472	0.84015
MBD4	5.75093	5.6689	5.68648	0.944724	0.956312	1.01227	0.894337	0.652433	0.790915	0.94495
TDG	5.8901	5.83132	6.26066	0.960082	1.29286	1.34662	0.0537134	0.642614	0.0334802	0.0195538
TDGF1	2.69852	2.52339	2.6053	0.885693	0.937434	1.05842	0.102107	0.0345945	0.387632	0.468267
TDGF1P3	1.95193	1.92133	1.83323	0.979015	0.92102	0.940762	0.585328	0.721848	0.304283	0.465409
TET1	4.63816	4.64959	5.74601	1.00796	2.15525	2.13823	0.00256769	0.960848	0.000970698	0.00170307
TET2	6.10602	5.93174	6.27519	0.886208	1.12442	1.26879	0.427711	0.378045	0.52076	0.217112
TET3	3.65734	3.66537	3.86291	1.00558	1.15315	1.14675	0.257468	0.933087	0.113655	0.145929
FactorsinvolvedinDNAmethylation
BAZ2A	6.46895	6.58229	6.92194	1.08173	1.36888	1.26546	0.109996	0.473969	0.0369457	0.13008
CTCFL	3.07627	2.99495	3.13867	0.945193	1.04421	1.10475	0.50536	0.392964	0.622415	0.282332
DMAP1	5.90369	6.07888	6.10842	1.12911	1.15247	1.02069	0.382884	0.235437	0.29818	0.885291
DNMT1	6.09863	6.65303	6.90691	1.46856	1.75113	1.19241	7.52276e-05	0.000457711	0.000162322	0.216362
DNMT3A	4.98919	4.92996	5.49998	0.959776	1.42484	1.48455	0.0212589	0.685985	0.0123416	0.0080596
DNMT3B	4.05377	4.05772	3.84842	1.00274	0.867333	0.864959	0.186448	0.963944	0.0850795	0.0937246
GADD45A	6.48339	6.18638	6.58485	0.813937	1.07286	1.31811	0.201952	0.124348	0.689905	0.140406
GADD45B	7.38696	7.31155	7.06486	0.949074	0.799901	0.842823	0.738337	0.808134	0.439126	0.571168
GADD45G	6.03687	5.8665	5.22116	0.88861	0.568129	0.639345	0.0490414	0.479898	0.0147577	0.0612396
GADD45GIP1	8.64775	8.73099	8.72753	1.0594	1.05686	0.997605	0.609772	0.363619	0.513343	0.978372
UHRF1	4.3651	4.62605	4.80521	1.19827	1.35671	1.13222	0.00107145	0.00671558	0.000861874	0.167467
UHRF1BP1	5.80134	5.93263	5.87213	1.09528	1.05029	0.95893	0.796574	0.505039	0.787354	0.825902
UHRF1BP1L	6.89727	7.03507	6.75089	1.10022	0.903516	0.821211	0.296121	0.307085	0.415444	0.135695
