# Supplementary material for: DNA hypermethylation driven by DNMT1 and DNMT3A favors tumor immune escape contributing to the aggressiveness of adrenocortical carcinoma
Source: Clin Epigenetics. 2023 Aug 2;15:121. doi: 10.1186/s13148-023-01534-5 (PMC10394822; doi:10.1186/s13148-023-01534-5)
Supplement: Supplementary file 3 — Additional file 3: Table S2 related to content in Methods: Partial correlation analysis for modeling interactions between increased cell proliferation, expression of DNMTs and CIMP status (TCGA data set). DNMT expression is measured in log2(RPKM + 1). [file 13148_2023_1534_MOESM3_ESM.xlsx]

## Sheet: Table S11
Table S2. Partial correlation analysis for modeling interactions between increased cell proliferation, expression of DNMTs, copy number status of DNMTs and CIMP status (TCGA data set). DNMT expression is measured in log2(RPKM+1). Values used in Figure 2 are shown in bold.
Type of correlation	Formula	X	Y	Z	Correlation coefficient	P-value
Pearson	corr(X, Y | Z)	DNMT1 copies	DNMT1 expression	Proliferation Score	0.301506	0.00812556
Spearman	corr(X, Y | Z)	DNMT1 copies	DNMT1 expression	Proliferation Score	0.358722	0.00146233
Pearson	corr(X, Y | Z)	DNMT3A copies	DNMT3A expression	Proliferation Score	0.358463	0.0014748
Spearman	corr(X, Y | Z)	DNMT3A copies	DNMT3A expression	Proliferation Score	0.270502	0.018111
Pearson	corr(X, Y | Z)	Proliferation Score	DNMT1 expression	DNMT1 copies	0.739595	2.3327e-14
Spearman	corr(X, Y | Z)	Proliferation Score	DNMT1 expression	DNMT1 copies	0.734219	4.46168e-14
Pearson	corr(X, Y | Z)	Proliferation Score	DNMT3A expression	DNMT3A copies	0.273734	0.016725
Spearman	corr(X, Y | Z)	Proliferation Score	DNMT3A expression	DNMT3A copies	0.317732	0.00515979
Type of correlation	CIMP status corrected with purity	Formula	X	Y	Z	Correlation coefficient	P-value
Pearson	Yes	corr(X, Y | Z)	CIMP Score	DNMT1 expression	Proliferation Score	0.282107	0.0171481
Pearson	No	corr(X, Y | Z)	CIMP Score	DNMT1 expression	Proliferation Score	0.214608	0.0591854
Spearman	Yes	corr(X, Y | Z)	CIMP Score	DNMT1 expression	Proliferation Score	0.321706	0.00622352
Spearman	No	corr(X, Y | Z)	CIMP Score	DNMT1 expression	Proliferation Score	0.267661	0.0178289
Pearson	Yes	corr(X, Y | Z)	CIMP Score	DNMT3A expression	Proliferation Score	0.379135	0.00111178
Pearson	No	corr(X, Y | Z)	CIMP Score	DNMT3A expression	Proliferation Score	0.416792	0.000147139
Spearman	Yes	corr(X, Y | Z)	CIMP Score	DNMT3A expression	Proliferation Score	0.212045	0.0758555
Spearman	No	corr(X, Y | Z)	CIMP Score	DNMT3A expression	Proliferation Score	0.278594	0.0135166
Pearson	Yes	corr(X, Y | Z)	CIMP Score	DNMT1 expression	Proliferation Score & DNMT3A expression	0.340546	0.00391823
Pearson	No	corr(X, Y | Z)	CIMP Score	DNMT1 expression	Proliferation Score & DNMT3A expression	0.292473	0.00984658
Spearman	Yes	corr(X, Y | Z)	CIMP Score	DNMT1 expression	Proliferation Score & DNMT3A expression	0.344738	0.00347223
Spearman	No	corr(X, Y | Z)	CIMP Score	DNMT1 expression	Proliferation Score & DNMT3A expression	0.304389	0.00711298
Pearson	Yes	corr(X, Y | Z)	CIMP Score	DNMT3A expression	Proliferation Score & DNMT1 expression	0.421419	0.000280001
Pearson	No	corr(X, Y | Z)	CIMP Score	DNMT3A expression	Proliferation Score & DNMT1 expression	0.455978	3.08016e-05
Spearman	Yes	corr(X, Y | Z)	CIMP Score	DNMT3A expression	Proliferation Score & DNMT1 expression	0.247618	0.0387605
Spearman	No	corr(X, Y | Z)	CIMP Score	DNMT3A expression	Proliferation Score & DNMT1 expression	0.313831	0.00544583
Pearson	Yes	corr(X, Y | Z)	Proliferation Score	CIMP Score	DNMT1&DNMT3A expression	0.0754075	0.534976
Pearson	No	corr(X, Y | Z)	Proliferation Score	CIMP Score	DNMT1&DNMT3A expression	0.107427	0.352399
Spearman	Yes	corr(X, Y | Z)	Proliferation Score	CIMP Score	DNMT1&DNMT3A expression	0.14207	0.240713
Spearman	No	corr(X, Y | Z)	Proliferation Score	CIMP Score	DNMT1&DNMT3A expression	0.157075	0.172482
