# Supplementary material for: DNA hypermethylation driven by DNMT1 and DNMT3A favors tumor immune escape contributing to the aggressiveness of adrenocortical carcinoma
Source: Clin Epigenetics. 2023 Aug 2;15:121. doi: 10.1186/s13148-023-01534-5 (PMC10394822; doi:10.1186/s13148-023-01534-5)
Supplement: Supplementary file 4 — Additional file 4: Table S3 related to content in Fig. 3: Characteristics of the ACC cohort used to perform immunohistochemistry experiments using CD3 as a marker of T cells including 6 hCIMP and 6 lCIMP tumors. [file 13148_2023_1534_MOESM4_ESM.xlsx]

## Sheet: Table S2
Table S3. Differential expression analysis using DESeq2 as a result of sample treatment with AZA (5-azacytidin); lfcSE: standard error value
Gene	log2FoldChange	lfcSE	Statistic	p-value	p-value adjusted (FDR)	Sample 1	Sample 2
WASH7P	0.852071	0.374328	2.27627	0.0228298	0.0715748	H295R_Control	H295R_aza_5uM
AL627309.1	1.45446	0.333286	4.364	1.27703e-05	0.000205505	H295R_Control	H295R_aza_5uM
AP006222.2	1.72069	0.30723	5.60066	2.13538e-08	8.47856e-07	H295R_Control	H295R_aza_5uM
MTND1P23	0.322264	0.42642	0.755742	0.449804	0.603228	H295R_Control	H295R_aza_5uM
MTND2P28	0.112178	0.417662	0.268585	0.788249	0.868138	H295R_Control	H295R_aza_5uM
hsa-mir-6723	-0.0748373	0.246822	-0.303204	0.761735	0.850328	H295R_Control	H295R_aza_5uM
RP5-857K21.7	0.114713	0.345903	0.331634	0.740166	0.834623	H295R_Control	H295R_aza_5uM
MTATP6P1	0.374573	0.347881	1.07673	0.281602	0.434337	H295R_Control	H295R_aza_5uM
RP5-857K21.11	0.343125	0.253404	1.35406	0.175716	0.312934	H295R_Control	H295R_aza_5uM
RP11-206L10.1	1.51723	0.406774	3.72992	0.000191542	0.00177873	H295R_Control	H295R_aza_5uM
RP11-206L10.2	0.836878	0.550347	1.52064	0.128351	0.24888	H295R_Control	H295R_aza_5uM
RP11-206L10.9	-0.267546	0.391254	-0.683817	0.494091	0.64276	H295R_Control	H295R_aza_5uM
FAM87B	0.882886	0.512863	1.72149	0.0851627	0.186044	H295R_Control	H295R_aza_5uM
LINC00115	0.929842	0.34793	2.6725	0.00752893	0.0310964	H295R_Control	H295R_aza_5uM
RP11-206L10.11	0.694483	0.252323	2.75236	0.00591673	0.025725	H295R_Control	H295R_aza_5uM
RP11-54O7.1	-0.696217	0.421978	-1.64989	0.0989657	0.206743	H295R_Control	H295R_aza_5uM
RP11-54O7.3	-0.448216	0.367587	-1.21935	0.222713	0.368935	H295R_Control	H295R_aza_5uM
SAMD11	1.14	0.427332	2.66772	0.00763678	0.0314161	H295R_Control	H295R_aza_5uM
NOC2L	1.04794	0.303487	3.45301	0.000554367	0.00415876	H295R_Control	H295R_aza_5uM
KLHL17	1.05971	0.329438	3.21671	0.00129669	0.00805858	H295R_Control	H295R_aza_5uM
PLEKHN1	-0.216389	0.400784	-0.539913	0.589257	0.722935	H295R_Control	H295R_aza_5uM
C1orf170	0.447652	0.523167	0.855658	0.392187	0.547983	H295R_Control	H295R_aza_5uM
HES4	1.2001	0.673905	1.78082	0.0749423	0.169909	H295R_Control	H295R_aza_5uM
ISG15	0.276324	0.410967	0.672374	0.501345	0.64938	H295R_Control	H295R_aza_5uM
AGRN	-0.893969	0.309157	-2.89164	0.0038324	0.0185549	H295R_Control	H295R_aza_5uM
RP11-465B22.3	3.26427	0.347889	9.38306	6.40824e-21	1.98463e-18	H295R_Control	H295R_aza_5uM
C1orf159	0.414059	0.332512	1.24525	0.213041	0.357933	H295R_Control	H295R_aza_5uM
SDF4	0.617097	0.312049	1.97756	0.0479782	0.122379	H295R_Control	H295R_aza_5uM
B3GALT6	0.222583	0.373541	0.595873	0.55126	0.692036	H295R_Control	H295R_aza_5uM
FAM132A	-0.0798478	0.47344	-0.168655	0.866068	0.918357	H295R_Control	H295R_aza_5uM
UBE2J2	0.717845	0.334368	2.14687	0.0318035	0.0907901	H295R_Control	H295R_aza_5uM
SCNN1D	0.49906	0.381189	1.30922	0.190459	0.331254	H295R_Control	H295R_aza_5uM
ACAP3	0.766914	0.327692	2.34035	0.0192654	0.0632305	H295R_Control	H295R_aza_5uM
PUSL1	1.02333	0.377283	2.71237	0.00668044	0.0283999	H295R_Control	H295R_aza_5uM
CPSF3L	0.762385	0.325552	2.34182	0.01919	0.063113	H295R_Control	H295R_aza_5uM
RP5-890O3.9	1.15565	0.341109	3.38793	0.000704219	0.00500796	H295R_Control	H295R_aza_5uM
GLTPD1	0.0671335	0.374115	0.179446	0.857587	0.913257	H295R_Control	H295R_aza_5uM
TAS1R3	0.0865641	0.412879	0.20966	0.833933	0.898327	H295R_Control	H295R_aza_5uM
DVL1	0.689597	0.331246	2.08183	0.0373582	0.102132	H295R_Control	H295R_aza_5uM
MXRA8	-0.770346	0.340927	-2.25956	0.0238486	0.0736994	H295R_Control	H295R_aza_5uM
AURKAIP1	0.480348	0.399882	1.20122	0.229664	0.376926	H295R_Control	H295R_aza_5uM
CCNL2	0.707214	0.266856	2.65017	0.00804504	0.0325835	H295R_Control	H295R_aza_5uM
RP4-758J18.2	1.28138	0.303469	4.22244	2.4167e-05	0.000339177	H295R_Control	H295R_aza_5uM
MRPL20	0.867319	0.327894	2.64512	0.00816632	0.0329669	H295R_Control	H295R_aza_5uM
RP4-758J18.13	0.997846	0.293372	3.4013	0.000670653	0.00482527	H295R_Control	H295R_aza_5uM
ANKRD65	0.575413	0.515098	1.11709	0.263954	0.415203	H295R_Control	H295R_aza_5uM
VWA1	-0.390755	0.598046	-0.653387	0.513507	0.659615	H295R_Control	H295R_aza_5uM
ATAD3B	0.940865	0.327219	2.87534	0.00403593	0.0193337	H295R_Control	H295R_aza_5uM
ATAD3A	0.816616	0.353206	2.31201	0.0207772	0.0667921	H295R_Control	H295R_aza_5uM
TMEM240	0.0648354	0.464109	0.139699	0.888898	0.932402	H295R_Control	H295R_aza_5uM
SSU72	0.41941	0.330986	1.26715	0.205101	0.348276	H295R_Control	H295R_aza_5uM
AL645728.1	1.01645	0.396699	2.56226	0.0103994	0.0396197	H295R_Control	H295R_aza_5uM
C1orf233	-0.242343	0.357684	-0.677534	0.498067	0.646304	H295R_Control	H295R_aza_5uM
RP11-345P4.9	0.87433	0.317023	2.75794	0.00581667	0.0254696	H295R_Control	H295R_aza_5uM
MIB2	0.892791	0.375494	2.37764	0.0174237	0.0587812	H295R_Control	H295R_aza_5uM
CDK11B	1.14523	0.297501	3.84951	0.000118356	0.00122797	H295R_Control	H295R_aza_5uM
SLC35E2B	0.553762	0.290005	1.90949	0.0561994	0.137119	H295R_Control	H295R_aza_5uM
RP11-345P4.7	0.119223	0.485623	0.245504	0.806066	0.880197	H295R_Control	H295R_aza_5uM
CDK11A	1.33442	0.281974	4.73241	2.2187e-06	4.85605e-05	H295R_Control	H295R_aza_5uM
RP1-283E3.8	0.431398	0.317575	1.35841	0.174333	0.311067	H295R_Control	H295R_aza_5uM
RP1-283E3.4	0.956218	0.307876	3.10585	0.0018973	0.0108713	H295R_Control	H295R_aza_5uM
SLC35E2	0.325167	0.274078	1.1864	0.235464	0.383361	H295R_Control	H295R_aza_5uM
NADK	0.23139	0.287904	0.803706	0.421567	0.575955	H295R_Control	H295R_aza_5uM
GNB1	0.5414	0.265521	2.03901	0.0414487	0.110029	H295R_Control	H295R_aza_5uM
TMEM52	-0.606905	0.4032	-1.50522	0.132267	0.254482	H295R_Control	H295R_aza_5uM
PRKCZ	0.37686	0.447047	0.843	0.399229	0.554432	H295R_Control	H295R_aza_5uM
RP11-181G12.2	0.556278	0.359955	1.54541	0.122247	0.240304	H295R_Control	H295R_aza_5uM
C1orf86	0.547916	0.406718	1.34717	0.177927	0.315558	H295R_Control	H295R_aza_5uM
SKI	0.73193	0.276281	2.64923	0.00806766	0.0326537	H295R_Control	H295R_aza_5uM
MORN1	1.00454	0.289441	3.47061	0.000519281	0.00395787	H295R_Control	H295R_aza_5uM
RP4-740C4.6	1.27174	0.356478	3.5675	0.000360403	0.00297117	H295R_Control	H295R_aza_5uM
RER1	0.372422	0.298668	1.24694	0.212418	0.357273	H295R_Control	H295R_aza_5uM
PEX10	0.325148	0.32871	0.989165	0.322583	0.478345	H295R_Control	H295R_aza_5uM
PLCH2	0.0671573	0.452163	0.148525	0.881929	0.92792	H295R_Control	H295R_aza_5uM
PANK4	0.681458	0.313227	2.1756	0.0295851	0.086447	H295R_Control	H295R_aza_5uM
RP3-395M20.12	0.0954973	1.04272	0.091585	0.927028	0.95685	H295R_Control	H295R_aza_5uM
RP3-395M20.8	1.80335	0.450368	4.00417	6.22369e-05	0.000736147	H295R_Control	H295R_aza_5uM
TNFRSF14	1.24164	0.355357	3.49408	0.000475699	0.00369542	H295R_Control	H295R_aza_5uM
FAM213B	0.795206	0.302455	2.62917	0.0085593	0.0342261	H295R_Control	H295R_aza_5uM
TTC34	0.687397	0.374276	1.8366	0.0662684	0.15466	H295R_Control	H295R_aza_5uM
PRDM16	0.911649	0.469419	1.94208	0.0521275	0.12967	H295R_Control	H295R_aza_5uM
ARHGEF16	1.29689	0.34103	3.80286	0.000143038	0.00142976	H295R_Control	H295R_aza_5uM
MEGF6	0.773656	0.520239	1.48712	0.136984	0.260749	H295R_Control	H295R_aza_5uM
TPRG1L	0.376206	0.31733	1.18553	0.235806	0.383691	H295R_Control	H295R_aza_5uM
WRAP73	0.477572	0.319473	1.49487	0.134947	0.258115	H295R_Control	H295R_aza_5uM
TP73	0.34216	0.300554	1.13843	0.254941	0.405523	H295R_Control	H295R_aza_5uM
TP73-AS1	0.583752	0.290738	2.00782	0.0446619	0.116348	H295R_Control	H295R_aza_5uM
LRRC47	0.617906	0.31457	1.96428	0.0494971	0.125001	H295R_Control	H295R_aza_5uM
RP1-286D6.5	1.17107	0.42062	2.78416	0.0053667	0.0239779	H295R_Control	H295R_aza_5uM
CEP104	1.0828	0.261365	4.14287	3.42992e-05	0.000454924	H295R_Control	H295R_aza_5uM
DFFB	0.12423	0.287143	0.432641	0.665275	0.78102	H295R_Control	H295R_aza_5uM
C1orf174	0.333196	0.273342	1.21897	0.222855	0.369114	H295R_Control	H295R_aza_5uM
RP13-15E13.1	1.62438	0.361561	4.49268	7.03328e-06	0.000126517	H295R_Control	H295R_aza_5uM
AJAP1	0.655482	0.751061	0.872741	0.382804	0.538964	H295R_Control	H295R_aza_5uM
NPHP4	0.269349	0.281126	0.958109	0.338008	0.494167	H295R_Control	H295R_aza_5uM
KCNAB2	-0.360504	0.28445	-1.26737	0.205022	0.348174	H295R_Control	H295R_aza_5uM
CHD5	1.64578	0.313774	5.24511	1.56193e-07	4.85346e-06	H295R_Control	H295R_aza_5uM
RPL22	0.367588	0.296297	1.24061	0.214751	0.359959	H295R_Control	H295R_aza_5uM
RP1-120G22.11	-1.16093	0.99819	-1.16303	0.244816	0.394153	H295R_Control	H295R_aza_5uM
RNF207	0.435088	0.32772	1.32762	0.184304	0.323567	H295R_Control	H295R_aza_5uM
ICMT	-0.0395063	0.256532	-0.154002	0.877608	0.925261	H295R_Control	H295R_aza_5uM
LINC00337	0.797975	0.452537	1.76334	0.0778437	0.174465	H295R_Control	H295R_aza_5uM
GPR153	0.145258	0.297837	0.487711	0.625754	0.751458	H295R_Control	H295R_aza_5uM
ACOT7	-0.0714278	0.339768	-0.210225	0.833492	0.89806	H295R_Control	H295R_aza_5uM
HES2	0.526201	0.442018	1.19045	0.233869	0.381507	H295R_Control	H295R_aza_5uM
TNFRSF25	-0.0282635	0.379972	-0.074383	0.940706	0.964478	H295R_Control	H295R_aza_5uM
PLEKHG5	0.521535	0.270916	1.92508	0.0542193	0.133639	H295R_Control	H295R_aza_5uM
NOL9	0.676378	0.25898	2.6117	0.00900936	0.0356369	H295R_Control	H295R_aza_5uM
TAS1R1	0.575784	0.747965	0.769801	0.441418	0.594939	H295R_Control	H295R_aza_5uM
ZBTB48	1.17398	0.318199	3.68945	0.000224743	0.0020322	H295R_Control	H295R_aza_5uM
KLHL21	0.963793	0.292131	3.29918	0.000969676	0.00640402	H295R_Control	H295R_aza_5uM
PHF13	0.0937128	0.281812	0.332536	0.739485	0.83426	H295R_Control	H295R_aza_5uM
THAP3	0.685988	0.348972	1.96574	0.0493284	0.124761	H295R_Control	H295R_aza_5uM
DNAJC11	0.911269	0.303831	2.99927	0.00270631	0.0142421	H295R_Control	H295R_aza_5uM
snoU13	-0.575116	0.278861	-2.06237	0.0391722	0.105729	H295R_Control	H295R_aza_5uM
RP11-312B8.1	-1.08197	0.475728	-2.27435	0.0229452	0.0717792	H295R_Control	H295R_aza_5uM
CAMTA1	-0.020584	0.307864	-0.0668607	0.946693	0.967839	H295R_Control	H295R_aza_5uM
VAMP3	-0.267471	0.267789	-0.998811	0.317886	0.47358	H295R_Control	H295R_aza_5uM
RP3-467L1.6	0.433277	0.430524	1.00639	0.314226	0.469747	H295R_Control	H295R_aza_5uM
PER3	0.486969	0.319417	1.52456	0.12737	0.247494	H295R_Control	H295R_aza_5uM
UTS2	1.76919	0.380894	4.64482	3.40368e-06	6.98557e-05	H295R_Control	H295R_aza_5uM
TNFRSF9	-0.803376	0.528376	-1.52046	0.128395	0.248939	H295R_Control	H295R_aza_5uM
PARK7	0.311788	0.310432	1.00437	0.315201	0.470637	H295R_Control	H295R_aza_5uM
Y_RNA	-0.140547	0.281724	-0.498881	0.617863	0.745358	H295R_Control	H295R_aza_5uM
ERRFI1	0.826296	0.264022	3.12964	0.00175018	0.0101981	H295R_Control	H295R_aza_5uM
SLC45A1	0.156192	0.402998	0.387576	0.69833	0.805285	H295R_Control	H295R_aza_5uM
RERE	0.285276	0.262207	1.08798	0.276603	0.429041	H295R_Control	H295R_aza_5uM
ENO1	0.0571801	0.288998	0.197857	0.843157	0.904175	H295R_Control	H295R_aza_5uM
GPR157	-0.587262	0.261799	-2.24318	0.0248852	0.0761177	H295R_Control	H295R_aza_5uM
RP3-510D11.2	0.67318	0.646276	1.04163	0.297584	0.452102	H295R_Control	H295R_aza_5uM
H6PD	-0.275637	0.259474	-1.06229	0.288104	0.441528	H295R_Control	H295R_aza_5uM
SPSB1	0.572415	0.26511	2.15916	0.0308378	0.0889386	H295R_Control	H295R_aza_5uM
SLC25A33	0.0397501	0.334895	0.118694	0.905518	0.943709	H295R_Control	H295R_aza_5uM
TMEM201	0.383285	0.282592	1.35632	0.174998	0.311946	H295R_Control	H295R_aza_5uM
PIK3CD	1.15616	0.332617	3.47595	0.000509047	0.00389585	H295R_Control	H295R_aza_5uM
RP11-558F24.4	0.523169	0.454001	1.15235	0.249177	0.398846	H295R_Control	H295R_aza_5uM
CLSTN1	-0.341104	0.261349	-1.30517	0.191836	0.3329	H295R_Control	H295R_aza_5uM
CTNNBIP1	-0.579585	0.31075	-1.86511	0.0621653	0.147662	H295R_Control	H295R_aza_5uM
LZIC	0.662857	0.256077	2.58851	0.00963923	0.0373626	H295R_Control	H295R_aza_5uM
RP11-84A14.4	1.10794	0.362745	3.05432	0.00225573	0.0124269	H295R_Control	H295R_aza_5uM
NMNAT1	0.615213	0.256529	2.39822	0.0164749	0.0562441	H295R_Control	H295R_aza_5uM
RBP7	3.23381	0.440258	7.34526	2.05354e-13	2.35549e-11	H295R_Control	H295R_aza_5uM
UBE4B	-0.0488518	0.247088	-0.19771	0.843272	0.904246	H295R_Control	H295R_aza_5uM
KIF1B	0.456583	0.256523	1.77989	0.0750941	0.170088	H295R_Control	H295R_aza_5uM
PGD	0.519119	0.270636	1.91814	0.0550926	0.135093	H295R_Control	H295R_aza_5uM
APITD1	0.0989346	0.311232	0.317881	0.750576	0.842171	H295R_Control	H295R_aza_5uM
CORT	0.250958	0.455773	0.55062	0.581894	0.716646	H295R_Control	H295R_aza_5uM
DFFA	0.56913	0.263676	2.15844	0.0308935	0.0890572	H295R_Control	H295R_aza_5uM
PEX14	0.980257	0.318118	3.08143	0.00206011	0.0115653	H295R_Control	H295R_aza_5uM
CASZ1	1.72522	0.336101	5.13303	2.85114e-07	8.01512e-06	H295R_Control	H295R_aza_5uM
RP4-734G22.3	-0.0567511	0.796102	-0.0712861	0.94317	0.965718	H295R_Control	H295R_aza_5uM
TARDBP	-0.168274	0.27694	-0.607621	0.543439	0.68518	H295R_Control	H295R_aza_5uM
MASP2	0.439511	0.343021	1.2813	0.20009	0.342206	H295R_Control	H295R_aza_5uM
RP4-635E18.8	-0.0651799	0.38829	-0.167864	0.866691	0.918823	H295R_Control	H295R_aza_5uM
SRM	0.57096	0.349994	1.63135	0.102818	0.212048	H295R_Control	H295R_aza_5uM
EXOSC10	0.753124	0.250307	3.0088	0.00262282	0.0139249	H295R_Control	H295R_aza_5uM
RP4-635E18.6	-0.640965	0.399411	-1.60478	0.108543	0.22072	H295R_Control	H295R_aza_5uM
MTOR	0.650909	0.254303	2.55958	0.0104799	0.039799	H295R_Control	H295R_aza_5uM
UBIAD1	0.643144	0.276616	2.32504	0.0200697	0.0651632	H295R_Control	H295R_aza_5uM
PTCHD2	-0.814418	0.35784	-2.27593	0.0228504	0.0716031	H295R_Control	H295R_aza_5uM
FBXO2	-0.202907	0.404492	-0.501634	0.615925	0.744059	H295R_Control	H295R_aza_5uM
FBXO44	0.342103	0.368231	0.929044	0.352866	0.50924	H295R_Control	H295R_aza_5uM
FBXO6	0.0421102	0.394441	0.106759	0.91498	0.949522	H295R_Control	H295R_aza_5uM
MAD2L2	0.537055	0.370727	1.44865	0.147435	0.275257	H295R_Control	H295R_aza_5uM
DRAXIN	-0.106859	0.41946	-0.254754	0.798913	0.875784	H295R_Control	H295R_aza_5uM
AGTRAP	0.0457799	0.347561	0.131718	0.895208	0.936641	H295R_Control	H295R_aza_5uM
MTHFR	0.216921	0.251094	0.863901	0.387642	0.543679	H295R_Control	H295R_aza_5uM
CLCN6	0.479418	0.257419	1.8624	0.0625467	0.148305	H295R_Control	H295R_aza_5uM
NPPA-AS1	0.93848	0.589439	1.59216	0.111349	0.224975	H295R_Control	H295R_aza_5uM
KIAA2013	0.282843	0.322713	0.876453	0.380784	0.537296	H295R_Control	H295R_aza_5uM
PLOD1	-0.364512	0.291341	-1.25115	0.210879	0.355312	H295R_Control	H295R_aza_5uM
MFN2	0.601146	0.276967	2.17046	0.0299721	0.087226	H295R_Control	H295R_aza_5uM
MIIP	0.72548	0.360065	2.01486	0.0439194	0.114961	H295R_Control	H295R_aza_5uM
TNFRSF8	-0.13096	0.509792	-0.25689	0.797264	0.874838	H295R_Control	H295R_aza_5uM
TNFRSF1B	-0.85727	0.371593	-2.30701	0.021054	0.0674063	H295R_Control	H295R_aza_5uM
VPS13D	1.11526	0.29389	3.79481	0.000147758	0.0014659	H295R_Control	H295R_aza_5uM
DHRS3	0.950171	0.41465	2.2915	0.0219344	0.0694116	H295R_Control	H295R_aza_5uM
PRDM2	0.692013	0.2376	2.91252	0.00358528	0.0176548	H295R_Control	H295R_aza_5uM
KAZN	0.594087	0.41932	1.41679	0.156546	0.287984	H295R_Control	H295R_aza_5uM
TMEM51	-0.226598	0.304086	-0.745178	0.456164	0.60894	H295R_Control	H295R_aza_5uM
FHAD1	-0.140934	0.244197	-0.577133	0.563849	0.70243	H295R_Control	H295R_aza_5uM
RP3-467K16.2	0.00477101	0.418318	0.0114052	0.9909	0.995507	H295R_Control	H295R_aza_5uM
RP3-467K16.7	-0.777284	0.558499	-1.39174	0.164002	0.297831	H295R_Control	H295R_aza_5uM
EFHD2	-0.361853	0.312586	-1.15761	0.247022	0.396355	H295R_Control	H295R_aza_5uM
CASP9	0.648054	0.289099	2.24164	0.0249849	0.0762461	H295R_Control	H295R_aza_5uM
DNAJC16	0.355806	0.254635	1.39731	0.162319	0.295505	H295R_Control	H295R_aza_5uM
AGMAT	2.30128	0.336177	6.84543	7.62446e-12	6.71458e-10	H295R_Control	H295R_aza_5uM
CHCHD2P6	0.601254	0.316777	1.89803	0.0576919	0.139806	H295R_Control	H295R_aza_5uM
DDI2	0.481512	0.249971	1.92627	0.0540708	0.133402	H295R_Control	H295R_aza_5uM
PLEKHM2	0.804522	0.302425	2.66023	0.00780866	0.0318902	H295R_Control	H295R_aza_5uM
SLC25A34	0.827133	0.350459	2.36014	0.018268	0.0608672	H295R_Control	H295R_aza_5uM
RP11-169K16.4	-0.00179065	0.625211	-0.00286407	0.997715	0.999785	H295R_Control	H295R_aza_5uM
FBLIM1	1.43917	0.384382	3.74411	0.000181031	0.00170782	H295R_Control	H295R_aza_5uM
RP11-169K16.6	0.780799	0.494415	1.57924	0.114281	0.22908	H295R_Control	H295R_aza_5uM
RP11-169K16.7	0.549543	0.303592	1.81014	0.0702744	0.161955	H295R_Control	H295R_aza_5uM
RP11-169K16.8	0.508811	0.377165	1.34904	0.177324	0.314983	H295R_Control	H295R_aza_5uM
RP11-169K16.9	0.0687189	0.337441	0.203647	0.838629	0.90101	H295R_Control	H295R_aza_5uM
SPEN	1.09446	0.306502	3.57081	0.000355873	0.00294296	H295R_Control	H295R_aza_5uM
ZBTB17	1.0124	0.313324	3.23115	0.00123292	0.0077373	H295R_Control	H295R_aza_5uM
HSPB7	-0.0945268	0.304114	-0.310827	0.755932	0.846146	H295R_Control	H295R_aza_5uM
CLCNKA	-0.363227	0.338509	-1.07302	0.283262	0.436341	H295R_Control	H295R_aza_5uM
RP11-5P18.10	0.0507714	0.543384	0.0934356	0.925557	0.956015	H295R_Control	H295R_aza_5uM
CLCNKB	0.910362	0.397732	2.28889	0.022086	0.0697605	H295R_Control	H295R_aza_5uM
FAM131C	0.0842089	0.361067	0.233223	0.815589	0.88648	H295R_Control	H295R_aza_5uM
EPHA2	2.60589	0.372488	6.9959	2.63552e-12	2.46097e-10	H295R_Control	H295R_aza_5uM
RP11-276H7.2	0.600408	0.474169	1.26623	0.20543	0.348708	H295R_Control	H295R_aza_5uM
ARHGEF19	0.947676	0.313512	3.02277	0.0025047	0.0134321	H295R_Control	H295R_aza_5uM
ANO7P1	0.718748	0.410675	1.75016	0.0800903	0.178253	H295R_Control	H295R_aza_5uM
C1orf134	1.00343	0.33795	2.96916	0.00298615	0.0153506	H295R_Control	H295R_aza_5uM
RSG1	0.863489	0.307883	2.8046	0.00503787	0.0228103	H295R_Control	H295R_aza_5uM
MT1XP1	0.373842	0.470193	0.795081	0.426566	0.58104	H295R_Control	H295R_aza_5uM
FBXO42	0.668896	0.267884	2.49696	0.0125263	0.0455416	H295R_Control	H295R_aza_5uM
SZRD1	0.513545	0.289292	1.77518	0.0758687	0.171383	H295R_Control	H295R_aza_5uM
NECAP2	0.617659	0.289933	2.13036	0.0331423	0.0934238	H295R_Control	H295R_aza_5uM
RP4-798A10.2	0.909044	0.323642	2.80879	0.00497277	0.022602	H295R_Control	H295R_aza_5uM
CROCCP3	0.596442	0.336217	1.77398	0.0760666	0.171625	H295R_Control	H295R_aza_5uM
NBPF1	0.960058	0.247089	3.88547	0.000102132	0.0010951	H295R_Control	H295R_aza_5uM
CROCCP2	0.727607	0.280093	2.59774	0.00938406	0.036641	H295R_Control	H295R_aza_5uM
MST1P2	-0.663911	0.357426	-1.85748	0.0632428	0.149469	H295R_Control	H295R_aza_5uM
EIF1AXP1	0.357727	0.311785	1.14735	0.251236	0.400968	H295R_Control	H295R_aza_5uM
CROCC	0.769572	0.322855	2.38365	0.017142	0.058101	H295R_Control	H295R_aza_5uM
MST1L	-0.192933	0.361061	-0.534351	0.593099	0.726024	H295R_Control	H295R_aza_5uM
RP11-108M9.4	0.533703	0.637986	0.836544	0.402849	0.557638	H295R_Control	H295R_aza_5uM
RP11-108M9.5	0.66036	0.551477	1.19744	0.231136	0.378411	H295R_Control	H295R_aza_5uM
MFAP2	0.369258	0.394762	0.935395	0.349585	0.506115	H295R_Control	H295R_aza_5uM
ATP13A2	0.334304	0.307278	1.08795	0.276616	0.429041	H295R_Control	H295R_aza_5uM
SDHB	0.714931	0.316275	2.26047	0.0237918	0.0735729	H295R_Control	H295R_aza_5uM
RP11-380J14.1	-0.0168183	0.911622	-0.0184488	0.985281	0.992713	H295R_Control	H295R_aza_5uM
PADI1	-0.75506	0.851447	-0.886797	0.375188	0.531667	H295R_Control	H295R_aza_5uM
RCC2	0.768029	0.264809	2.90031	0.00372796	0.0181819	H295R_Control	H295R_aza_5uM
ARHGEF10L	0.619961	0.267056	2.32147	0.0202617	0.0655929	H295R_Control	H295R_aza_5uM
ALDH4A1	-0.17577	0.353871	-0.496705	0.619397	0.74641	H295R_Control	H295R_aza_5uM
IFFO2	0.581261	0.256306	2.26784	0.0233391	0.0725836	H295R_Control	H295R_aza_5uM
RP5-1126H10.2	1.04935	0.355222	2.95406	0.00313624	0.0159275	H295R_Control	H295R_aza_5uM
UBR4	1.99486	0.283857	7.02769	2.09976e-12	2.03217e-10	H295R_Control	H295R_aza_5uM
RP1-43E13.2	1.54277	0.396139	3.8945	9.83998e-05	0.00106678	H295R_Control	H295R_aza_5uM
EMC1	0.343266	0.248572	1.38096	0.167293	0.302073	H295R_Control	H295R_aza_5uM
MRTO4	0.759419	0.309741	2.45179	0.0142149	0.0501883	H295R_Control	H295R_aza_5uM
AKR7L	0.235932	0.439041	0.537381	0.591004	0.72463	H295R_Control	H295R_aza_5uM
AKR7A3	0.173988	0.413818	0.420445	0.67416	0.787236	H295R_Control	H295R_aza_5uM
RP4-657E11.10	-0.877489	0.371166	-2.36414	0.018072	0.0603332	H295R_Control	H295R_aza_5uM
AKR7A2	0.100417	0.327033	0.307054	0.758802	0.84823	H295R_Control	H295R_aza_5uM
PQLC2	0.287148	0.328883	0.873102	0.382607	0.53877	H295R_Control	H295R_aza_5uM
CAPZB	0.327803	0.286496	1.14418	0.252549	0.402545	H295R_Control	H295R_aza_5uM
MINOS1	-0.700068	0.315	-2.22244	0.0262536	0.0790287	H295R_Control	H295R_aza_5uM
RPS14P3	0.835787	0.415375	2.01213	0.0442066	0.115523	H295R_Control	H295R_aza_5uM
NBL1	1.44416	0.437737	3.29914	0.000969804	0.00640402	H295R_Control	H295R_aza_5uM
TMCO4	0.813428	0.27436	2.96482	0.00302864	0.0155165	H295R_Control	H295R_aza_5uM
OTUD3	-0.260851	0.265975	-0.980735	0.326723	0.48249	H295R_Control	H295R_aza_5uM
UBXN10	1.06431	0.3644	2.9207	0.0034924	0.0173009	H295R_Control	H295R_aza_5uM
CAMK2N1	-0.45814	0.29106	-1.57404	0.115478	0.230733	H295R_Control	H295R_aza_5uM
MUL1	0.386251	0.299317	1.29044	0.196898	0.338367	H295R_Control	H295R_aza_5uM
FAM43B	-0.524473	0.378669	-1.38504	0.166039	0.300423	H295R_Control	H295R_aza_5uM
CDA	0.0560687	0.512256	0.109454	0.912842	0.948576	H295R_Control	H295R_aza_5uM
PINK1	0.408506	0.335005	1.2194	0.222691	0.368935	H295R_Control	H295R_aza_5uM
PINK1-AS	0.576988	0.267413	2.15766	0.0309542	0.0892046	H295R_Control	H295R_aza_5uM
DDOST	0.356055	0.279175	1.27538	0.202175	0.344978	H295R_Control	H295R_aza_5uM
KIF17	1.11488	0.321059	3.47251	0.000515614	0.00393799	H295R_Control	H295R_aza_5uM
SH2D5	-1.21977	0.341629	-3.57045	0.000356375	0.0029458	H295R_Control	H295R_aza_5uM
HP1BP3	-0.021835	0.26894	-0.0811893	0.935291	0.961792	H295R_Control	H295R_aza_5uM
EIF4G3	0.689959	0.262832	2.62509	0.00866257	0.0345573	H295R_Control	H295R_aza_5uM
ECE1	0.293572	0.264089	1.11164	0.266292	0.418111	H295R_Control	H295R_aza_5uM
RP5-1071N3.1	0.270995	0.623324	0.434758	0.663738	0.779965	H295R_Control	H295R_aza_5uM
NBPF2P	0.438351	0.388765	1.12755	0.259511	0.41041	H295R_Control	H295R_aza_5uM
HS6ST1P1	0.111144	0.473198	0.234878	0.814303	0.885497	H295R_Control	H295R_aza_5uM
NBPF3	0.642876	0.277083	2.32015	0.0203325	0.0657649	H295R_Control	H295R_aza_5uM
ALPL	-0.0520725	0.413927	-0.125801	0.899889	0.93962	H295R_Control	H295R_aza_5uM
RAP1GAP	0.0167532	0.353576	0.0473822	0.962209	0.97848	H295R_Control	H295R_aza_5uM
USP48	-0.0770145	0.248153	-0.310351	0.756294	0.846389	H295R_Control	H295R_aza_5uM
LDLRAD2	-0.299955	0.570717	-0.525575	0.599183	0.731299	H295R_Control	H295R_aza_5uM
HSPG2	-0.825362	0.413863	-1.99429	0.0461205	0.118968	H295R_Control	H295R_aza_5uM
LINC00339	-0.281342	0.316638	-0.888529	0.374256	0.530941	H295R_Control	H295R_aza_5uM
CDC42	-0.0469572	0.268874	-0.174644	0.861359	0.915453	H295R_Control	H295R_aza_5uM
WControl4	0.348589	0.424936	0.820333	0.412026	0.566292	H295R_Control	H295R_aza_5uM
ZBTB40	1.02342	0.263033	3.89083	9.99021e-05	0.00107616	H295R_Control	H295R_aza_5uM
EPHB2	-0.0836849	0.25585	-0.327086	0.743603	0.83711	H295R_Control	H295R_aza_5uM
RP1-74M1.3	-0.613235	0.311547	-1.96835	0.0490273	0.12427	H295R_Control	H295R_aza_5uM
KDM1A	0.226138	0.260884	0.866815	0.386044	0.542409	H295R_Control	H295R_aza_5uM
LUZP1	0.563992	0.263233	2.14256	0.0321488	0.0914277	H295R_Control	H295R_aza_5uM
HTR1D	-0.160804	0.345241	-0.465772	0.641379	0.762563	H295R_Control	H295R_aza_5uM
RP5-1057J7.6	-1.00485	0.263574	-3.81242	0.000137614	0.00139073	H295R_Control	H295R_aza_5uM
HNRNPR	0.326087	0.270041	1.20755	0.227222	0.374246	H295R_Control	H295R_aza_5uM
ZNF436	-0.568909	0.255852	-2.22359	0.026176	0.0788591	H295R_Control	H295R_aza_5uM
C1orf213	-0.440497	0.315373	-1.39675	0.162489	0.295698	H295R_Control	H295R_aza_5uM
RP5-1057J7.7	-1.23524	0.637376	-1.93801	0.0526226	0.130587	H295R_Control	H295R_aza_5uM
TCEA3	0.00625096	0.314922	0.0198492	0.984164	0.992081	H295R_Control	H295R_aza_5uM
ASAP3	-0.290088	0.264801	-1.09549	0.2733	0.425511	H295R_Control	H295R_aza_5uM
E2F2	-0.200965	0.26859	-0.748221	0.454327	0.607437	H295R_Control	H295R_aza_5uM
ID3	0.827329	0.339557	2.43649	0.0148304	0.0518029	H295R_Control	H295R_aza_5uM
RPL11	0.543113	0.28928	1.87746	0.0604546	0.144577	H295R_Control	H295R_aza_5uM
TCEB3	0.865233	0.253837	3.40861	0.000652941	0.00472651	H295R_Control	H295R_aza_5uM
RP5-886K2.3	0.349506	0.334638	1.04443	0.296287	0.450761	H295R_Control	H295R_aza_5uM
PITHD1	0.821906	0.311937	2.63484	0.00841758	0.0337466	H295R_Control	H295R_aza_5uM
LYPLA2	0.54984	0.335654	1.63812	0.101398	0.210193	H295R_Control	H295R_aza_5uM
GALE	0.586236	0.318279	1.84189	0.0654906	0.153191	H295R_Control	H295R_aza_5uM
HMGCL	0.465966	0.312899	1.48919	0.136437	0.260135	H295R_Control	H295R_aza_5uM
FUCA1	-0.699566	0.323268	-2.16404	0.0304609	0.0881934	H295R_Control	H295R_aza_5uM
PNRC2	-0.216712	0.261166	-0.829785	0.406661	0.561409	H295R_Control	H295R_aza_5uM
SRSF10	-0.245917	0.286798	-0.85746	0.391191	0.546919	H295R_Control	H295R_aza_5uM
MYOM3	0.380456	0.393327	0.967276	0.333406	0.489399	H295R_Control	H295R_aza_5uM
IL22RA1	-1.0349	0.405803	-2.55026	0.0107642	0.040638	H295R_Control	H295R_aza_5uM
IFNLR1	-0.103507	0.295696	-0.350047	0.726304	0.825757	H295R_Control	H295R_aza_5uM
STPG1	0.736778	0.284837	2.58667	0.0096909	0.0375314	H295R_Control	H295R_aza_5uM
NIPAL3	0.442496	0.254946	1.73564	0.0826269	0.182024	H295R_Control	H295R_aza_5uM
RCAN3	-0.854125	0.292649	-2.9186	0.0035161	0.0173905	H295R_Control	H295R_aza_5uM
SRRM1	0.636363	0.265368	2.39804	0.0164833	0.0562624	H295R_Control	H295R_aza_5uM
CLIC4	0.1288	0.297737	0.432595	0.665309	0.78102	H295R_Control	H295R_aza_5uM
RUNX3	0.627961	0.393247	1.59686	0.110297	0.223407	H295R_Control	H295R_aza_5uM
SYF2	0.755581	0.288062	2.62298	0.00871637	0.0347272	H295R_Control	H295R_aza_5uM
C1orf63	0.0534526	0.277557	0.192582	0.847286	0.907189	H295R_Control	H295R_aza_5uM
RP3-465N24.5	1.12492	0.501048	2.24513	0.0247598	0.0759219	H295R_Control	H295R_aza_5uM
RHD	0.844076	0.333715	2.52933	0.0114279	0.0425133	H295R_Control	H295R_aza_5uM
TMEM50A	0.0368841	0.284156	0.129802	0.896723	0.937658	H295R_Control	H295R_aza_5uM
RP3-469D22.1	0.541932	0.405316	1.33706	0.181202	0.31949	H295R_Control	H295R_aza_5uM
TMEM57	0.409974	0.25259	1.62309	0.104571	0.214597	H295R_Control	H295R_aza_5uM
LDLRAP1	-0.0186645	0.285026	-0.0654835	0.947789	0.968541	H295R_Control	H295R_aza_5uM
MAN1C1	-1.34223	0.281749	-4.76394	1.89852e-06	4.26582e-05	H295R_Control	H295R_aza_5uM
SEPN1	0.162678	0.262708	0.619234	0.535762	0.678447	H295R_Control	H295R_aza_5uM
RP1-317E23.3	-0.567251	0.467523	-1.21331	0.225011	0.371824	H295R_Control	H295R_aza_5uM
MTFR1L	-0.224568	0.27142	-0.827381	0.408021	0.562618	H295R_Control	H295R_aza_5uM
AL020996.1	0.0886284	0.355998	0.248958	0.803394	0.878673	H295R_Control	H295R_aza_5uM
AUNIP	0.643185	0.280309	2.29456	0.0217583	0.0689536	H295R_Control	H295R_aza_5uM
PAQR7	-0.00416957	0.309895	-0.0134548	0.989265	0.994714	H295R_Control	H295R_aza_5uM
STMN1	-0.18453	0.274417	-0.672445	0.5013	0.649366	H295R_Control	H295R_aza_5uM
PAFAH2	0.387368	0.279859	1.38416	0.166311	0.300855	H295R_Control	H295R_aza_5uM
SCARNA17	1.20973	0.556341	2.17444	0.0296724	0.0866158	H295R_Control	H295R_aza_5uM
EXTL1	-1.10072	0.468054	-2.3517	0.018688	0.0619444	H295R_Control	H295R_aza_5uM
PDIK1L	-0.376084	0.287208	-1.30944	0.190384	0.331179	H295R_Control	H295R_aza_5uM
CNKSR1	1.69306	0.438331	3.8625	0.000112231	0.00117823	H295R_Control	H295R_aza_5uM
RP11-231P20.2	1.29414	0.449502	2.87906	0.00398865	0.0191566	H295R_Control	H295R_aza_5uM
CEP85	0.409897	0.263679	1.55453	0.120058	0.237762	H295R_Control	H295R_aza_5uM
SH3BGRL3	0.755005	0.326167	2.31478	0.0206249	0.0664444	H295R_Control	H295R_aza_5uM
UBXN11	0.662287	0.322471	2.05379	0.0399963	0.107447	H295R_Control	H295R_aza_5uM
AIM1L	1.25434	0.42204	2.97209	0.00295779	0.0152502	H295R_Control	H295R_aza_5uM
DHDDS	0.547313	0.26224	2.08707	0.0368819	0.101099	H295R_Control	H295R_aza_5uM
HMGN2	-0.0231771	0.289771	-0.079984	0.93625	0.962285	H295R_Control	H295R_aza_5uM
RPS6KA1	-0.0258462	0.29125	-0.0887423	0.929287	0.958003	H295R_Control	H295R_aza_5uM
RP5-968P14.2	-0.901499	0.311109	-2.89769	0.00375919	0.0182729	H295R_Control	H295R_aza_5uM
ARID1A	0.892551	0.253021	3.52757	0.000419386	0.00332893	H295R_Control	H295R_aza_5uM
PIGV	0.237007	0.284934	0.831798	0.405523	0.560421	H295R_Control	H295R_aza_5uM
ZDHHC18	0.432535	0.288337	1.5001	0.133588	0.256359	H295R_Control	H295R_aza_5uM
SFN	1.74826	0.588672	2.96983	0.00297961	0.0153314	H295R_Control	H295R_aza_5uM
GPN2	0.910928	0.288296	3.15969	0.00157935	0.00940924	H295R_Control	H295R_aza_5uM
GPATCH3	1.22284	0.353092	3.46324	0.000533705	0.00404458	H295R_Control	H295R_aza_5uM
NUDC	0.862703	0.328222	2.62842	0.00857835	0.0342876	H295R_Control	H295R_aza_5uM
NR0B2	0.437523	0.610829	0.716278	0.47382	0.624128	H295R_Control	H295R_aza_5uM
C1orf172	0.0496972	0.544488	0.0912733	0.927275	0.957045	H295R_Control	H295R_aza_5uM
TRNP1	0.802396	0.328832	2.44014	0.0146816	0.0514161	H295R_Control	H295R_aza_5uM
FAM46B	-0.35401	0.361988	-0.977963	0.328093	0.483974	H295R_Control	H295R_aza_5uM
SLC9A1	0.892702	0.258946	3.44744	0.00056593	0.00422843	H295R_Control	H295R_aza_5uM
CHCHD3P3	0.505277	0.364651	1.38564	0.165856	0.300207	H295R_Control	H295R_aza_5uM
NPM1P39	0.60783	0.392409	1.54897	0.121388	0.239298	H295R_Control	H295R_aza_5uM
WDTC1	0.285116	0.271276	1.05102	0.29325	0.447166	H295R_Control	H295R_aza_5uM
TMEM222	1.16886	0.330705	3.53446	0.000408609	0.0032615	H295R_Control	H295R_aza_5uM
RP11-4K3__A.5	0.387214	0.487586	0.794144	0.427112	0.581606	H295R_Control	H295R_aza_5uM
SYTL1	3.02719	0.491603	6.1578	7.37631e-10	4.21744e-08	H295R_Control	H295R_aza_5uM
MAP3K6	-0.0460563	0.286048	-0.161009	0.872086	0.922025	H295R_Control	H295R_aza_5uM
GPR3	1.47965	0.372351	3.97382	7.07303e-05	0.00081576	H295R_Control	H295R_aza_5uM
WASF2	0.834834	0.253669	3.29104	0.000998175	0.00655178	H295R_Control	H295R_aza_5uM
AHDC1	-0.251424	0.290604	-0.865176	0.386942	0.543227	H295R_Control	H295R_aza_5uM
RP1-159A19.3	0.598749	0.289988	2.06474	0.038948	0.105316	H295R_Control	H295R_aza_5uM
IFI6	-0.471499	0.444501	-1.06074	0.288808	0.442281	H295R_Control	H295R_aza_5uM
FAM76A	0.0535188	0.281457	0.190149	0.849192	0.908098	H295R_Control	H295R_aza_5uM
STX12	-0.294906	0.269545	-1.09409	0.273916	0.426012	H295R_Control	H295R_aza_5uM
PPP1R8	0.54864	0.280541	1.95565	0.0505067	0.126638	H295R_Control	H295R_aza_5uM
THEMIS2	0.919763	0.362528	2.53708	0.0111782	0.0417849	H295R_Control	H295R_aza_5uM
RPA2	0.967441	0.282134	3.42901	0.000605778	0.00445441	H295R_Control	H295R_aza_5uM
SMPDL3B	-0.691245	0.40839	-1.69261	0.0905297	0.19451	H295R_Control	H295R_aza_5uM
XKR8	0.263987	0.314968	0.838139	0.401953	0.556688	H295R_Control	H295R_aza_5uM
EYA3	0.280906	0.236979	1.18536	0.235874	0.383768	H295R_Control	H295R_aza_5uM
SPCS2P4	0.450702	0.258238	1.7453	0.0809329	0.17942	H295R_Control	H295R_aza_5uM
PTAFR	0.832824	0.401666	2.07342	0.0381331	0.103756	H295R_Control	H295R_aza_5uM
DNAJC8	0.684362	0.293578	2.33111	0.0197476	0.0643849	H295R_Control	H295R_aza_5uM
AL353354.1	-0.621185	0.477495	-1.30092	0.193284	0.33457	H295R_Control	H295R_aza_5uM
ATPIF1	0.309505	0.317908	0.973569	0.330271	0.486183	H295R_Control	H295R_aza_5uM
RP5-1092A3.4	-0.873922	0.458794	-1.90483	0.0568027	0.138192	H295R_Control	H295R_aza_5uM
SESN2	2.32876	0.277029	8.40619	4.2356e-17	8.84336e-15	H295R_Control	H295R_aza_5uM
MED18	0.38506	0.326998	1.17756	0.238972	0.387522	H295R_Control	H295R_aza_5uM
PHACTR4	0.519548	0.254723	2.03966	0.0413844	0.109978	H295R_Control	H295R_aza_5uM
RCC1	0.628525	0.288611	2.17776	0.0294238	0.0860893	H295R_Control	H295R_aza_5uM
SNHG3	0.595152	0.303751	1.95934	0.0500731	0.125891	H295R_Control	H295R_aza_5uM
SNORA73B	0.111484	0.674266	0.165341	0.868675	0.920019	H295R_Control	H295R_aza_5uM
TRNAU1AP	0.322804	0.323418	0.998099	0.318231	0.47398	H295R_Control	H295R_aza_5uM
SNHG12	1.17853	0.312508	3.77121	0.000162457	0.0015731	H295R_Control	H295R_aza_5uM
SNORD99	1.52948	0.507376	3.01448	0.00257416	0.0137215	H295R_Control	H295R_aza_5uM
TAF12	0.886869	0.289414	3.06436	0.00218133	0.0120924	H295R_Control	H295R_aza_5uM
RAB42	0.733243	0.514575	1.42495	0.154172	0.284774	H295R_Control	H295R_aza_5uM
RP11-442N24__B.1	0.307557	0.418662	0.734618	0.462572	0.614756	H295R_Control	H295R_aza_5uM
GMEB1	0.853325	0.225965	3.77636	0.000159137	0.00154821	H295R_Control	H295R_aza_5uM
YTHDF2	0.376046	0.301621	1.24675	0.212489	0.357328	H295R_Control	H295R_aza_5uM
EPB41	0.492751	0.30767	1.60156	0.109253	0.221859	H295R_Control	H295R_aza_5uM
TMEM200B	-0.821706	0.406865	-2.0196	0.0434245	0.113894	H295R_Control	H295R_aza_5uM
SRSF4	0.581255	0.266701	2.17942	0.0293002	0.0858829	H295R_Control	H295R_aza_5uM
MECR	0.815855	0.3053	2.67231	0.00753313	0.0311068	H295R_Control	H295R_aza_5uM
PTPRU	-0.571935	0.268844	-2.12738	0.0333884	0.0938861	H295R_Control	H295R_aza_5uM
MATN1-AS1	0.274211	0.324815	0.844208	0.398553	0.553962	H295R_Control	H295R_aza_5uM
LAPTM5	-0.556349	0.395051	-1.4083	0.159044	0.291153	H295R_Control	H295R_aza_5uM
RP1-65J11.1	0.2301	0.482272	0.477116	0.633279	0.756612	H295R_Control	H295R_aza_5uM
SDC3	-0.104129	0.265591	-0.392065	0.69501	0.802403	H295R_Control	H295R_aza_5uM
PUM1	0.362387	0.265065	1.36716	0.171574	0.30787	H295R_Control	H295R_aza_5uM
NKAIN1	1.5567	0.328914	4.73286	2.21382e-06	4.85108e-05	H295R_Control	H295R_aza_5uM
SNRNP40	0.400438	0.299375	1.33758	0.181033	0.319343	H295R_Control	H295R_aza_5uM
ZCCHC17	0.591709	0.288635	2.05002	0.0403623	0.108086	H295R_Control	H295R_aza_5uM
FABP3	-0.253393	0.316902	-0.799594	0.423946	0.578477	H295R_Control	H295R_aza_5uM
SERINC2	1.19088	0.31266	3.80886	0.000139607	0.00140377	H295R_Control	H295R_aza_5uM
TINAGL1	0.503446	0.308371	1.6326	0.102554	0.211707	H295R_Control	H295R_aza_5uM
PEF1	0.515168	0.312607	1.64797	0.0993585	0.207261	H295R_Control	H295R_aza_5uM
RP11-73M7.6	0.829903	0.461409	1.79863	0.0720773	0.164964	H295R_Control	H295R_aza_5uM
COL16A1	1.13496	0.342433	3.31439	0.000918432	0.00613675	H295R_Control	H295R_aza_5uM
BAI2	-0.0132438	0.286068	-0.0462959	0.963074	0.979146	H295R_Control	H295R_aza_5uM
RP11-84A19.3	-0.0481441	0.979307	-0.0491615	0.960791	0.977359	H295R_Control	H295R_aza_5uM
SPOCD1	1.6324	0.327036	4.9915	5.99135e-07	1.52928e-05	H295R_Control	H295R_aza_5uM
PTP4A2	0.0657034	0.266891	0.246181	0.805542	0.879849	H295R_Control	H295R_aza_5uM
KHDRBS1	0.282598	0.270784	1.04363	0.296658	0.451	H295R_Control	H295R_aza_5uM
TMEM39B	0.487581	0.302837	1.61005	0.107388	0.218972	H295R_Control	H295R_aza_5uM
KPNA6	0.2416	0.252118	0.958285	0.337919	0.494076	H295R_Control	H295R_aza_5uM
TXLNA	0.727639	0.252561	2.88105	0.00396359	0.0190658	H295R_Control	H295R_aza_5uM
CCDC28B	0.552723	0.348854	1.5844	0.113103	0.227554	H295R_Control	H295R_aza_5uM
RP4-622L5.7	1.23621	0.410587	3.01083	0.00260535	0.0138519	H295R_Control	H295R_aza_5uM
IQCC	1.11637	0.321772	3.46943	0.000521569	0.00396879	H295R_Control	H295R_aza_5uM
TMEM234	0.420938	0.320363	1.31394	0.188865	0.329252	H295R_Control	H295R_aza_5uM
EIF3I	0.732591	0.318667	2.29893	0.021509	0.0684033	H295R_Control	H295R_aza_5uM
MTMR9LP	0.999674	0.325905	3.06738	0.00215947	0.0119926	H295R_Control	H295R_aza_5uM
FAM167B	1.52666	0.603834	2.52828	0.0114624	0.0425903	H295R_Control	H295R_aza_5uM
LCK	1.45067	0.566032	2.56287	0.0103811	0.0395777	H295R_Control	H295R_aza_5uM
HDAC1	0.0667523	0.26171	0.255062	0.798675	0.875677	H295R_Control	H295R_aza_5uM
MARCKSL1	0.149786	0.31938	0.46899	0.639077	0.760971	H295R_Control	H295R_aza_5uM
FAM229A	0.837422	0.390816	2.14275	0.032133	0.0914108	H295R_Control	H295R_aza_5uM
BSDC1	0.790602	0.272726	2.89889	0.00374491	0.0182454	H295R_Control	H295R_aza_5uM
ZBTB8B	-0.321445	0.354949	-0.905608	0.365143	0.522131	H295R_Control	H295R_aza_5uM
ZBTB8A	0.112722	0.285764	0.394459	0.693242	0.801407	H295R_Control	H295R_aza_5uM
ZBTB8OS	1.30238	0.281539	4.62591	3.72955e-06	7.53288e-05	H295R_Control	H295R_aza_5uM
RBBP4	0.276752	0.286845	0.964813	0.334639	0.490825	H295R_Control	H295R_aza_5uM
SYNC	-0.225972	0.373627	-0.604807	0.545308	0.686716	H295R_Control	H295R_aza_5uM
KIAA1522	-0.0498639	0.268479	-0.185727	0.852659	0.91011	H295R_Control	H295R_aza_5uM
YARS	1.88652	0.274883	6.86299	6.74323e-12	5.99534e-10	H295R_Control	H295R_aza_5uM
S100PBP	-0.210146	0.2445	-0.859494	0.390068	0.545911	H295R_Control	H295R_aza_5uM
FNDC5	0.439606	0.561296	0.783198	0.433511	0.587649	H295R_Control	H295R_aza_5uM
TMEM54	0.526259	0.385795	1.36409	0.172539	0.308964	H295R_Control	H295R_aza_5uM
RNF19B	1.02793	0.284039	3.61897	0.000295777	0.00253628	H295R_Control	H295R_aza_5uM
AK2	0.6094	0.28229	2.15877	0.0308677	0.0890105	H295R_Control	H295R_aza_5uM
ADC	-0.0156553	0.307052	-0.0509859	0.959337	0.976361	H295R_Control	H295R_aza_5uM
TRIM62	0.569474	0.279392	2.03826	0.0415235	0.11018	H295R_Control	H295R_aza_5uM
ZNF362	0.54204	0.320926	1.68899	0.0912212	0.195436	H295R_Control	H295R_aza_5uM
RP11-415J8.3	0.458125	0.371898	1.23186	0.218003	0.363345	H295R_Control	H295R_aza_5uM
PHC2	0.675646	0.27987	2.41415	0.0157721	0.0543878	H295R_Control	H295R_aza_5uM
RN7SKP16	-0.673182	0.675927	-0.995938	0.31928	0.475009	H295R_Control	H295R_aza_5uM
ZSCAN20	0.941808	0.304676	3.09118	0.00199364	0.0112704	H295R_Control	H295R_aza_5uM
CSMD2	0.750828	0.470385	1.5962	0.110444	0.22365	H295R_Control	H295R_aza_5uM
C1orf94	2.4699	1.53956	1.60429	0.108651	0.220868	H295R_Control	H295R_aza_5uM
SMIM12	0.594333	0.302753	1.96309	0.0496352	0.125181	H295R_Control	H295R_aza_5uM
GJB3	0.808545	0.412595	1.95966	0.0500357	0.125865	H295R_Control	H295R_aza_5uM
RP5-997D16.2	1.02526	0.308437	3.32404	0.00088723	0.0059777	H295R_Control	H295R_aza_5uM
DLGAP3	-0.561292	0.364987	-1.53784	0.124088	0.242883	H295R_Control	H295R_aza_5uM
RP11-244H3.1	-0.235377	0.28728	-0.819329	0.412599	0.566869	H295R_Control	H295R_aza_5uM
ZMYM6	0.0740717	0.251408	0.294627	0.768279	0.855013	H295R_Control	H295R_aza_5uM
ZMYM6NB	0.557017	0.374436	1.48762	0.136852	0.260686	H295R_Control	H295R_aza_5uM
ZMYM1	-1.21572	0.364052	-3.33941	0.000839578	0.00576109	H295R_Control	H295R_aza_5uM
SFPQ	0.482468	0.269614	1.78948	0.0735379	0.167522	H295R_Control	H295R_aza_5uM
ZMYM4	0.140995	0.232022	0.607678	0.543401	0.685179	H295R_Control	H295R_aza_5uM
RPL5P4	0.554294	0.27898	1.98686	0.0469377	0.120486	H295R_Control	H295R_aza_5uM
KIAA0319L	0.363385	0.24578	1.4785	0.139275	0.264056	H295R_Control	H295R_aza_5uM
NCDN	0.609248	0.292489	2.08298	0.0372532	0.10192	H295R_Control	H295R_aza_5uM
RP4-728D4.2	0.729057	0.509516	1.43088	0.152464	0.282346	H295R_Control	H295R_aza_5uM
TFAP2E	1.45684	0.401731	3.6264	0.000287397	0.00248161	H295R_Control	H295R_aza_5uM
PSMB2	0.222068	0.293212	0.757363	0.448832	0.602355	H295R_Control	H295R_aza_5uM
C1orf216	0.712298	0.293273	2.42879	0.0151495	0.0526836	H295R_Control	H295R_aza_5uM
CLSPN	0.654843	0.287994	2.27381	0.0229775	0.0718558	H295R_Control	H295R_aza_5uM
AGO4	0.556357	0.250215	2.22351	0.0261814	0.0788624	H295R_Control	H295R_aza_5uM
AGO1	0.0167745	0.247797	0.0676944	0.946029	0.967427	H295R_Control	H295R_aza_5uM
AGO3	0.479655	0.237323	2.02111	0.0432688	0.113627	H295R_Control	H295R_aza_5uM
ADPRHL2	0.745323	0.327948	2.27269	0.023045	0.0719822	H295R_Control	H295R_aza_5uM
COL8A2	1.4758	0.364158	4.05264	5.0642e-05	0.000625269	H295R_Control	H295R_aza_5uM
TRAPPC3	0.328418	0.298585	1.09992	0.271369	0.423869	H295R_Control	H295R_aza_5uM
MAP7D1	0.697181	0.311342	2.23928	0.0251378	0.0765755	H295R_Control	H295R_aza_5uM
THRAP3	0.869713	0.248452	3.50053	0.000464328	0.00361464	H295R_Control	H295R_aza_5uM
SH3D21	0.906851	0.325248	2.78819	0.00530042	0.023716	H295R_Control	H295R_aza_5uM
EVA1B	-0.241465	0.696068	-0.346898	0.728668	0.827369	H295R_Control	H295R_aza_5uM
RP11-268J15.5	0.846273	0.302196	2.80041	0.00510374	0.0230077	H295R_Control	H295R_aza_5uM
STK40	1.02955	0.28356	3.6308	0.000282543	0.0024431	H295R_Control	H295R_aza_5uM
LSM10	0.715967	0.346605	2.06565	0.0388611	0.105188	H295R_Control	H295R_aza_5uM
OSCP1	0.657591	0.31286	2.10187	0.0355647	0.0983598	H295R_Control	H295R_aza_5uM
MRPS15	0.695547	0.320741	2.16856	0.030116	0.0875084	H295R_Control	H295R_aza_5uM
RP11-422J8.1	-0.231595	0.358639	-0.645762	0.518434	0.664168	H295R_Control	H295R_aza_5uM
ZC3H12A	0.563447	0.281776	1.99962	0.0455408	0.117803	H295R_Control	H295R_aza_5uM
MEAF6	0.393721	0.279666	1.40782	0.159183	0.29132	H295R_Control	H295R_aza_5uM
SNIP1	0.450926	0.267101	1.68822	0.0913694	0.195664	H295R_Control	H295R_aza_5uM
DNALI1	1.93111	0.613117	3.14966	0.00163463	0.00967348	H295R_Control	H295R_aza_5uM
GNL2	0.94723	0.278667	3.39915	0.000675962	0.00485532	H295R_Control	H295R_aza_5uM
C1orf109	0.919568	0.278716	3.2993	0.000969255	0.00640402	H295R_Control	H295R_aza_5uM
CDCA8	0.120402	0.305849	0.393666	0.693828	0.801665	H295R_Control	H295R_aza_5uM
EPHA10	0.890654	0.350649	2.54001	0.0110848	0.0415528	H295R_Control	H295R_aza_5uM
MANEAL	-0.302301	0.295693	-1.02235	0.306617	0.461864	H295R_Control	H295R_aza_5uM
YRDC	0.643063	0.313045	2.05422	0.0399544	0.10735	H295R_Control	H295R_aza_5uM
C1orf122	0.262217	0.366053	0.716337	0.473783	0.624128	H295R_Control	H295R_aza_5uM
MTF1	0.863031	0.258533	3.33819	0.000843269	0.00577855	H295R_Control	H295R_aza_5uM
INPP5B	0.69797	0.25706	2.7152	0.0066235	0.0282176	H295R_Control	H295R_aza_5uM
SF3A3	0.965756	0.267856	3.6055	0.000311554	0.00263753	H295R_Control	H295R_aza_5uM
FHL3	0.798699	0.313269	2.54956	0.0107859	0.040695	H295R_Control	H295R_aza_5uM
UTP11L	0.842233	0.277566	3.03435	0.00241052	0.0130476	H295R_Control	H295R_aza_5uM
RP11-334L9.1	0.640884	0.336962	1.90195	0.057178	0.13885	H295R_Control	H295R_aza_5uM
RRAGC	0.0220444	0.267266	0.0824812	0.934264	0.961161	H295R_Control	H295R_aza_5uM
RP5-864K19.4	1.10083	0.391559	2.8114	0.00493262	0.0224872	H295R_Control	H295R_aza_5uM
MYCBP	-0.80625	0.30925	-2.60711	0.00913102	0.0359705	H295R_Control	H295R_aza_5uM
RHBDL2	-0.561811	0.442484	-1.26968	0.2042	0.34719	H295R_Control	H295R_aza_5uM
AKIRIN1	0.373247	0.277939	1.34291	0.179301	0.31716	H295R_Control	H295R_aza_5uM
NDUFS5	0.58999	0.299986	1.96673	0.0492149	0.124593	H295R_Control	H295R_aza_5uM
MACF1	1.12773	0.277667	4.06144	4.877e-05	0.000607402	H295R_Control	H295R_aza_5uM
KIAA0754	0.795205	0.609668	1.30433	0.192122	0.33318	H295R_Control	H295R_aza_5uM
OXCT2P1	1.03469	0.684743	1.51106	0.130774	0.252542	H295R_Control	H295R_aza_5uM
RP11-69E11.4	1.57122	0.389114	4.03795	5.39207e-05	0.00065918	H295R_Control	H295R_aza_5uM
PABPC4	-0.0317152	0.258396	-0.122739	0.902314	0.941162	H295R_Control	H295R_aza_5uM
HEYL	0.886706	0.341837	2.59394	0.00948823	0.0369159	H295R_Control	H295R_aza_5uM
PPIE	0.723319	0.31937	2.26483	0.0235232	0.0730182	H295R_Control	H295R_aza_5uM
BMP8B	1.2276	0.269537	4.55449	5.25138e-06	9.97762e-05	H295R_Control	H295R_aza_5uM
TRIT1	0.678427	0.285961	2.37245	0.0176706	0.0593342	H295R_Control	H295R_aza_5uM
MYCL	1.06659	0.437268	2.43921	0.0147194	0.0514902	H295R_Control	H295R_aza_5uM
MFSD2A	1.3899	0.336987	4.12449	3.7156e-05	0.000485167	H295R_Control	H295R_aza_5uM
CAP1	0.647854	0.251423	2.57675	0.00997338	0.0383697	H295R_Control	H295R_aza_5uM
PPT1	0.192444	0.269333	0.714519	0.474906	0.624935	H295R_Control	H295R_aza_5uM
RLF	-0.209558	0.264446	-0.792439	0.428104	0.582616	H295R_Control	H295R_aza_5uM
RP1-39G22.7	-0.022044	0.317289	-0.0694763	0.94461	0.966614	H295R_Control	H295R_aza_5uM
ZMPSTE24	-0.33594	0.299457	-1.12183	0.261936	0.413008	H295R_Control	H295R_aza_5uM
COL9A2	0.820327	0.522906	1.56878	0.116698	0.23277	H295R_Control	H295R_aza_5uM
SMAP2	0.445843	0.266422	1.67344	0.0942398	0.199882	H295R_Control	H295R_aza_5uM
ZFP69B	1.24616	0.310852	4.00887	6.10102e-05	0.00072626	H295R_Control	H295R_aza_5uM
RP1-228H13.5	0.563787	0.423184	1.33225	0.182777	0.321656	H295R_Control	H295R_aza_5uM
ZFP69	0.936838	0.267606	3.50082	0.000463833	0.0036123	H295R_Control	H295R_aza_5uM
RP11-656D10.3	1.02188	0.44925	2.27464	0.0229276	0.0717621	H295R_Control	H295R_aza_5uM
EXO5	1.15748	0.273996	4.22444	2.3954e-05	0.000336697	H295R_Control	H295R_aza_5uM
RP11-656D10.6	1.5879	0.435135	3.64921	0.000263049	0.00230533	H295R_Control	H295R_aza_5uM
ZNF684	0.0986355	0.287124	0.34353	0.7312	0.828713	H295R_Control	H295R_aza_5uM
RIMS3	-0.718521	0.272795	-2.63393	0.00844036	0.0338015	H295R_Control	H295R_aza_5uM
RP4-739H11.4	0.243553	0.444389	0.548063	0.583649	0.718236	H295R_Control	H295R_aza_5uM
NFYC	0.59818	0.281871	2.12218	0.0338229	0.0947826	H295R_Control	H295R_aza_5uM
KCNQ4	0.843127	0.409764	2.05759	0.0396293	0.106693	H295R_Control	H295R_aza_5uM
CITED4	0.165983	0.4364	0.380345	0.703689	0.808932	H295R_Control	H295R_aza_5uM
CTPS1	0.541725	0.27283	1.98558	0.04708	0.120734	H295R_Control	H295R_aza_5uM
SLFNL1	1.34409	0.348683	3.85475	0.000115848	0.00120599	H295R_Control	H295R_aza_5uM
SCMH1	0.286223	0.273753	1.04555	0.295768	0.45023	H295R_Control	H295R_aza_5uM
FOXO6	-1.33913	0.412611	-3.24549	0.00117247	0.00743579	H295R_Control	H295R_aza_5uM
EDN2	0.0400243	0.775838	0.0515885	0.958857	0.976033	H295R_Control	H295R_aza_5uM
HIVEP3	0.124855	0.267381	0.466956	0.640531	0.761897	H295R_Control	H295R_aza_5uM
FOXJ3	0.549883	0.238777	2.30291	0.0212839	0.0678967	H295R_Control	H295R_aza_5uM
RIMKLA	-1.3018	0.334079	-3.89668	9.75204e-05	0.0010591	H295R_Control	H295R_aza_5uM
ZMYND12	0.786718	0.386286	2.03662	0.041688	0.11049	H295R_Control	H295R_aza_5uM
PPCS	0.144181	0.285765	0.504544	0.613879	0.742215	H295R_Control	H295R_aza_5uM
CCDC30	1.19096	0.292196	4.07589	4.58389e-05	0.000576695	H295R_Control	H295R_aza_5uM
TMSB4XP1	1.5052	0.632638	2.37924	0.0173485	0.0586235	H295R_Control	H295R_aza_5uM
PPIH	0.528693	0.317688	1.66419	0.0960741	0.202614	H295R_Control	H295R_aza_5uM
YBX1	0.536843	0.284718	1.88553	0.0593588	0.142747	H295R_Control	H295R_aza_5uM
LEPRE1	0.119301	0.311087	0.383496	0.701352	0.807373	H295R_Control	H295R_aza_5uM
C1orf50	1.05789	0.343897	3.07618	0.00209669	0.0117175	H295R_Control	H295R_aza_5uM
RP5-994D16.9	0.323506	0.361522	0.894843	0.370871	0.528086	H295R_Control	H295R_aza_5uM
CCDC23	0.381079	0.295818	1.28822	0.19767	0.339191	H295R_Control	H295R_aza_5uM
ERMAP	0.426035	0.275215	1.54801	0.12162	0.239574	H295R_Control	H295R_aza_5uM
RP11-342M1.3	1.32223	0.440595	3.00101	0.00269087	0.014201	H295R_Control	H295R_aza_5uM
ZNF691	0.310182	0.295632	1.04922	0.294078	0.448282	H295R_Control	H295R_aza_5uM
ATP6V1E1P1	0.444327	0.395739	1.12278	0.261532	0.412686	H295R_Control	H295R_aza_5uM
SLC2A1	0.0432879	0.283601	0.152637	0.878685	0.926026	H295R_Control	H295R_aza_5uM
SLC2A1-AS1	-0.12899	0.395161	-0.326424	0.744103	0.837438	H295R_Control	H295R_aza_5uM
EBNA1BP2	0.675962	0.305384	2.21348	0.0268645	0.0804896	H295R_Control	H295R_aza_5uM
WDR65	-0.670091	0.430879	-1.55517	0.119905	0.237585	H295R_Control	H295R_aza_5uM
TIE1	0.36359	1.0163	0.357757	0.720526	0.82178	H295R_Control	H295R_aza_5uM
RP1-92O14.3	1.0945	0.589375	1.85705	0.0633038	0.149544	H295R_Control	H295R_aza_5uM
CDC20	0.180313	0.323619	0.557178	0.577406	0.712985	H295R_Control	H295R_aza_5uM
ELOVL1	0.106525	0.305557	0.348627	0.727369	0.826362	H295R_Control	H295R_aza_5uM
MED8	1.0573	0.299875	3.52582	0.000422172	0.00334533	H295R_Control	H295R_aza_5uM
RP1-92O14.6	1.36896	0.474811	2.88317	0.00393699	0.0189674	H295R_Control	H295R_aza_5uM
SZT2	1.38271	0.257374	5.37236	7.7714e-08	2.70935e-06	H295R_Control	H295R_aza_5uM
HYI	1.25175	0.319501	3.91783	8.93481e-05	0.000992772	H295R_Control	H295R_aza_5uM
HYI-AS1	0.984778	0.470965	2.09098	0.0365298	0.100399	H295R_Control	H295R_aza_5uM
PTPRF	-0.0216302	0.274883	-0.0786886	0.93728	0.962693	H295R_Control	H295R_aza_5uM
KDM4A	0.949446	0.257692	3.68443	0.000229219	0.00206364	H295R_Control	H295R_aza_5uM
KDM4A-AS1	0.0564468	0.33678	0.167607	0.866892	0.91884	H295R_Control	H295R_aza_5uM
ST3GAL3	0.133343	0.294913	0.452143	0.651166	0.77011	H295R_Control	H295R_aza_5uM
ARTN	0.053797	0.414421	0.129813	0.896715	0.937658	H295R_Control	H295R_aza_5uM
RP11-7O11.3	0.794831	0.447883	1.77464	0.0759574	0.171479	H295R_Control	H295R_aza_5uM
IPO13	-0.0153641	0.280905	-0.054695	0.956381	0.974808	H295R_Control	H295R_aza_5uM
DPH2	0.553937	0.298024	1.8587	0.0630696	0.14918	H295R_Control	H295R_aza_5uM
ATP6V0B	0.0530837	0.350593	0.151411	0.879651	0.92659	H295R_Control	H295R_aza_5uM
B4GALT2	0.262536	0.332078	0.790586	0.429186	0.583734	H295R_Control	H295R_aza_5uM
CCDC24	0.281406	0.304508	0.924133	0.355417	0.511728	H295R_Control	H295R_aza_5uM
SLC6A9	1.74312	0.304232	5.72958	1.00679e-08	4.35073e-07	H295R_Control	H295R_aza_5uM
RP5-1198O20.4	0.13653	0.355172	0.384405	0.700679	0.806892	H295R_Control	H295R_aza_5uM
KLF17	0.196319	0.333242	0.589119	0.555781	0.69616	H295R_Control	H295R_aza_5uM
RP11-570P14.1	0.614693	0.331196	1.85598	0.0634561	0.149808	H295R_Control	H295R_aza_5uM
DMAP1	0.124671	0.30762	0.405275	0.685275	0.79488	H295R_Control	H295R_aza_5uM
ERI3	0.431552	0.316425	1.36384	0.172619	0.309017	H295R_Control	H295R_aza_5uM
RNF220	1.00372	0.306071	3.27937	0.00104038	0.00677139	H295R_Control	H295R_aza_5uM
TMEM53	-0.220884	0.361774	-0.610559	0.541492	0.683513	H295R_Control	H295R_aza_5uM
KIF2C	0.552533	0.285677	1.93412	0.0530986	0.131487	H295R_Control	H295R_aza_5uM
RPS8	0.246736	0.28396	0.868909	0.384897	0.541133	H295R_Control	H295R_aza_5uM
RPS15AP11	0.480572	0.548919	0.875489	0.381308	0.537743	H295R_Control	H295R_aza_5uM
BEST4	0.988	0.510033	1.93713	0.0527294	0.130817	H295R_Control	H295R_aza_5uM
PLK3	1.83718	0.315648	5.82033	5.87323e-09	2.68148e-07	H295R_Control	H295R_aza_5uM
TCTEX1D4	0.548053	0.420772	1.30249	0.192748	0.333952	H295R_Control	H295R_aza_5uM
BTBD19	1.79378	0.348754	5.1434	2.69803e-07	7.64611e-06	H295R_Control	H295R_aza_5uM
PTCH2	0.983488	0.305838	3.21571	0.00130121	0.00807618	H295R_Control	H295R_aza_5uM
EIF2B3	0.564381	0.313675	1.79925	0.0719788	0.164797	H295R_Control	H295R_aza_5uM
HECTD3	0.68285	0.269596	2.53286	0.0113135	0.0421891	H295R_Control	H295R_aza_5uM
UROD	0.321959	0.330929	0.972894	0.330606	0.486523	H295R_Control	H295R_aza_5uM
ZSWIM5	-0.234214	0.315489	-0.742382	0.457856	0.610321	H295R_Control	H295R_aza_5uM
HPDL	-0.340857	0.498873	-0.683254	0.494446	0.643133	H295R_Control	H295R_aza_5uM
MUTYH	1.05439	0.304334	3.46458	0.000531066	0.00403273	H295R_Control	H295R_aza_5uM
TOE1	0.771099	0.274704	2.80702	0.00500024	0.0226842	H295R_Control	H295R_aza_5uM
TESK2	0.367862	0.302408	1.21644	0.223817	0.37041	H295R_Control	H295R_aza_5uM
CCDC163P	0.939783	0.308679	3.04453	0.00233044	0.0127141	H295R_Control	H295R_aza_5uM
MMACHC	0.262338	0.246185	1.06562	0.286597	0.440128	H295R_Control	H295R_aza_5uM
PRDX1	-0.000268732	0.302259	-0.000889079	0.999291	1	H295R_Control	H295R_aza_5uM
AKR1A1	0.666123	0.328804	2.0259	0.0427755	0.112649	H295R_Control	H295R_aza_5uM
NASP	0.172422	0.267678	0.644139	0.519485	0.665225	H295R_Control	H295R_aza_5uM
CCDC17	1.27744	0.350047	3.64934	0.000262911	0.00230533	H295R_Control	H295R_aza_5uM
GPBP1L1	0.30171	0.267673	1.12716	0.259675	0.410569	H295R_Control	H295R_aza_5uM
RP11-767N6.2	0.286312	0.396965	0.721253	0.470754	0.62141	H295R_Control	H295R_aza_5uM
TMEM69	0.240188	0.268875	0.893307	0.371693	0.528729	H295R_Control	H295R_aza_5uM
IPP	-0.173454	0.275467	-0.629673	0.528909	0.673209	H295R_Control	H295R_aza_5uM
RP11-767N6.7	-0.263154	0.379425	-0.69356	0.487958	0.636923	H295R_Control	H295R_aza_5uM
MAST2	0.934297	0.252562	3.69928	0.000216211	0.00196943	H295R_Control	H295R_aza_5uM
PIK3R3	-0.501615	0.269906	-1.85848	0.0631003	0.149228	H295R_Control	H295R_aza_5uM
TSPAN1	-0.441746	0.321188	-1.37535	0.169023	0.304399	H295R_Control	H295R_aza_5uM
POMGControl1	-0.0100078	0.278969	-0.0358742	0.971383	0.984147	H295R_Control	H295R_aza_5uM
LURAP1	-0.160827	0.321549	-0.500162	0.616961	0.7449	H295R_Control	H295R_aza_5uM
RAD54L	0.129782	0.28734	0.451669	0.651508	0.770374	H295R_Control	H295R_aza_5uM
LRRC41	0.840166	0.280319	2.99718	0.00272493	0.0143238	H295R_Control	H295R_aza_5uM
UQCRH	0.148877	0.311532	0.477888	0.63273	0.756255	H295R_Control	H295R_aza_5uM
NSUN4	1.03711	0.267629	3.87517	0.00010655	0.00113246	H295R_Control	H295R_aza_5uM
FAAH	0.604959	0.36913	1.63888	0.101239	0.209981	H295R_Control	H295R_aza_5uM
DMBX1	-0.411358	0.366849	-1.12133	0.262148	0.413201	H295R_Control	H295R_aza_5uM
MKNK1	0.452467	0.257938	1.75417	0.0794013	0.177187	H295R_Control	H295R_aza_5uM
MOB3C	0.247121	0.285458	0.865701	0.386654	0.542906	H295R_Control	H295R_aza_5uM
ATPAF1	-0.247133	0.292589	-0.844644	0.39831	0.553771	H295R_Control	H295R_aza_5uM
EFCAB14	-0.0452784	0.257309	-0.175969	0.860318	0.91469	H295R_Control	H295R_aza_5uM
TAL1	0.540906	0.644789	0.838889	0.401532	0.556354	H295R_Control	H295R_aza_5uM
STIL	0.362095	0.262269	1.38062	0.167394	0.302176	H295R_Control	H295R_aza_5uM
CMPK1	-0.527576	0.310143	-1.70107	0.0889291	0.192075	H295R_Control	H295R_aza_5uM
FOXD2-AS1	1.17678	0.262884	4.47641	7.59088e-06	0.000134936	H295R_Control	H295R_aza_5uM
FOXD2	1.17036	0.303579	3.8552	0.000115633	0.00120443	H295R_Control	H295R_aza_5uM
TRABD2B	-0.326004	0.369388	-0.882552	0.377478	0.534301	H295R_Control	H295R_aza_5uM
SLC5A9	0.699692	0.394182	1.77505	0.0758902	0.171389	H295R_Control	H295R_aza_5uM
RP5-1024N4.4	0.505275	0.643292	0.785452	0.432189	0.586682	H295R_Control	H295R_aza_5uM
SPATA6	-0.088114	0.277019	-0.318079	0.750425	0.842053	H295R_Control	H295R_aza_5uM
RP11-329A14.1	0.00653462	0.32654	0.0200117	0.984034	0.992081	H295R_Control	H295R_aza_5uM
AGBL4	-0.253904	0.387373	-0.655451	0.512177	0.658687	H295R_Control	H295R_aza_5uM
BEND5	-0.0672215	0.392018	-0.171475	0.86385	0.916962	H295R_Control	H295R_aza_5uM
DMRTA2	0.746427	0.463759	1.60951	0.107504	0.21916	H295R_Control	H295R_aza_5uM
RP5-850O15.4	-0.660622	0.603604	-1.09446	0.273752	0.425857	H295R_Control	H295R_aza_5uM
FAF1	0.490224	0.27661	1.77226	0.0763515	0.172159	H295R_Control	H295R_aza_5uM
CDKN2C	-0.556899	0.341263	-1.63187	0.102706	0.211914	H295R_Control	H295R_aza_5uM
RNF11	-0.471452	0.358197	-1.31618	0.188114	0.328559	H295R_Control	H295R_aza_5uM
TTC39A	0.556088	0.369183	1.50627	0.131999	0.254124	H295R_Control	H295R_aza_5uM
EPS15	-0.30665	0.271442	-1.12971	0.2586	0.409729	H295R_Control	H295R_aza_5uM
OSBPL9	0.213562	0.257105	0.830641	0.406177	0.560949	H295R_Control	H295R_aza_5uM
SNORA26	0.229502	0.452726	0.506933	0.612202	0.7412	H295R_Control	H295R_aza_5uM
NRD1	0.063419	0.251257	0.252407	0.800726	0.876904	H295R_Control	H295R_aza_5uM
RP4-657D16.3	-0.10048	0.366836	-0.27391	0.784153	0.86491	H295R_Control	H295R_aza_5uM
RAB3B	-0.987621	0.248803	-3.96949	7.20256e-05	0.000827181	H295R_Control	H295R_aza_5uM
TXNDC12	0.476594	0.277871	1.71516	0.0863161	0.187901	H295R_Control	H295R_aza_5uM
KTI12	0.361152	0.321074	1.12483	0.260662	0.411698	H295R_Control	H295R_aza_5uM
BTF3L4	-0.431954	0.289906	-1.48998	0.136229	0.260031	H295R_Control	H295R_aza_5uM
ZFYVE9	0.752952	0.258956	2.90765	0.00364158	0.0178685	H295R_Control	H295R_aza_5uM
RP4-800M22.1	-0.205662	0.450562	-0.456458	0.648061	0.767855	H295R_Control	H295R_aza_5uM
CC2D1B	0.829266	0.269925	3.07221	0.0021248	0.0118426	H295R_Control	H295R_aza_5uM
PLA2G12AP1	0.222941	0.382251	0.58323	0.559738	0.699372	H295R_Control	H295R_aza_5uM
ORC1	0.525308	0.281212	1.86801	0.0617601	0.146924	H295R_Control	H295R_aza_5uM
PRPF38A	0.661668	0.26288	2.51699	0.0118361	0.043656	H295R_Control	H295R_aza_5uM
ZCCHC11	0.0920041	0.277927	0.331037	0.740616	0.834929	H295R_Control	H295R_aza_5uM
GPX7	0.186325	0.303253	0.614422	0.538937	0.681306	H295R_Control	H295R_aza_5uM
SELRC1	0.662645	0.266623	2.48533	0.0129433	0.0466923	H295R_Control	H295R_aza_5uM
ZYG11B	-0.268777	0.280381	-0.958612	0.337754	0.493952	H295R_Control	H295R_aza_5uM
RP11-159C21.4	0.314003	0.266042	1.18027	0.237892	0.386205	H295R_Control	H295R_aza_5uM
ZYG11A	2.11371	0.251879	8.39178	4.78821e-17	9.77742e-15	H295R_Control	H295R_aza_5uM
ECHDC2	0.707816	0.281317	2.51608	0.0118668	0.0437446	H295R_Control	H295R_aza_5uM
RP4-631H13.6	0.486145	0.667295	0.72853	0.466289	0.617708	H295R_Control	H295R_aza_5uM
SCP2	-0.289344	0.265156	-1.09122	0.275176	0.427499	H295R_Control	H295R_aza_5uM
CPT2	0.103062	0.293249	0.351449	0.725252	0.82528	H295R_Control	H295R_aza_5uM
C1orf123	0.670811	0.30795	2.17831	0.0293827	0.0859962	H295R_Control	H295R_aza_5uM
MAGOH	1.00251	0.292369	3.42893	0.000605975	0.00445441	H295R_Control	H295R_aza_5uM
RP5-1024G6.5	0.798145	0.448603	1.77918	0.0752107	0.17031	H295R_Control	H295R_aza_5uM
RP5-1024G6.8	-0.289847	0.280703	-1.03258	0.301802	0.456499	H295R_Control	H295R_aza_5uM
LRP8	0.130411	0.277761	0.469507	0.638707	0.760811	H295R_Control	H295R_aza_5uM
GLIS1	-1.4899	0.924038	-1.61238	0.10688	0.21815	H295R_Control	H295R_aza_5uM
NDC1	-0.572455	0.276304	-2.07183	0.0382813	0.104013	H295R_Control	H295R_aza_5uM
YIPF1	0.592631	0.312407	1.89698	0.0578303	0.140105	H295R_Control	H295R_aza_5uM
HSPB11	-0.158456	0.291818	-0.542996	0.587132	0.721043	H295R_Control	H295R_aza_5uM
LRRC42	-0.330794	0.303749	-1.08904	0.276138	0.428492	H295R_Control	H295R_aza_5uM
RP4-758J24.5	-0.356239	0.33733	-1.05606	0.290943	0.44467	H295R_Control	H295R_aza_5uM
TMEM59	0.0169625	0.289429	0.0586069	0.953265	0.972205	H295R_Control	H295R_aza_5uM
TCEANC2	0.323749	0.283459	1.14214	0.253397	0.403655	H295R_Control	H295R_aza_5uM
AL353898.3	-0.0117859	0.582892	-0.0202197	0.983868	0.992034	H295R_Control	H295R_aza_5uM
AL161915.1	0.623858	0.309682	2.01451	0.0439556	0.115024	H295R_Control	H295R_aza_5uM
AL357673.1	0.175422	0.287356	0.610469	0.541551	0.683542	H295R_Control	H295R_aza_5uM
CYB5RL	0.445316	0.322689	1.38002	0.167582	0.302389	H295R_Control	H295R_aza_5uM
MRPL37	0.511712	0.323239	1.58308	0.113404	0.227916	H295R_Control	H295R_aza_5uM
SSBP3	-0.24671	0.258317	-0.955065	0.339545	0.495868	H295R_Control	H295R_aza_5uM
ACOT11	0.611965	0.371688	1.64645	0.0996719	0.207658	H295R_Control	H295R_aza_5uM
TTC4	1.24133	0.276845	4.48383	7.33134e-06	0.000131117	H295R_Control	H295R_aza_5uM
PARS2	0.317304	0.294861	1.07611	0.281876	0.434566	H295R_Control	H295R_aza_5uM
DHCR24	-1.60738	0.272372	-5.90143	3.60374e-09	1.73485e-07	H295R_Control	H295R_aza_5uM
PCSK9	-0.986143	0.622914	-1.58311	0.113395	0.227916	H295R_Control	H295R_aza_5uM
USP24	0.529292	0.261642	2.02296	0.0430772	0.113222	H295R_Control	H295R_aza_5uM
PPAP2B	-0.0301158	0.308125	-0.0977391	0.922139	0.953825	H295R_Control	H295R_aza_5uM
PRKAA2	-0.63995	0.360037	-1.77746	0.0754931	0.170825	H295R_Control	H295R_aza_5uM
OMA1	-0.431152	0.258285	-1.66929	0.0950604	0.201128	H295R_Control	H295R_aza_5uM
TACSTD2	1.90467	0.624342	3.05068	0.00228324	0.0125339	H295R_Control	H295R_aza_5uM
RP4-592A1.2	0.935307	0.276544	3.38213	0.000719264	0.00509157	H295R_Control	H295R_aza_5uM
MYSM1	0.728166	0.315735	2.30626	0.0210964	0.0674821	H295R_Control	H295R_aza_5uM
JUN	3.21568	0.295184	10.8938	1.23339e-27	7.16216e-25	H295R_Control	H295R_aza_5uM
RP4-794H19.1	-0.291032	0.32701	-0.88998	0.373477	0.530293	H295R_Control	H295R_aza_5uM
RP4-794H19.4	1.0833	0.33666	3.21779	0.00129183	0.00803641	H295R_Control	H295R_aza_5uM
RP11-145M4.3	1.68523	0.847321	1.98889	0.0467131	0.120042	H295R_Control	H295R_aza_5uM
FGGY	0.0036416	0.302046	0.0120565	0.990381	0.995362	H295R_Control	H295R_aza_5uM
HOOK1	-0.833945	0.352092	-2.36854	0.0178582	0.0597697	H295R_Control	H295R_aza_5uM
CYP2J2	0.0165542	0.388406	0.0426208	0.966004	0.981051	H295R_Control	H295R_aza_5uM
RP11-776H12.1	1.53796	0.920245	1.67125	0.0946715	0.200546	H295R_Control	H295R_aza_5uM
RP11-436K8.1	-1.20423	0.491105	-2.45208	0.0142035	0.0501575	H295R_Control	H295R_aza_5uM
NFIA	-0.477666	0.264806	-1.80384	0.0712572	0.163611	H295R_Control	H295R_aza_5uM
RP4-668G5.1	-1.25862	0.685556	-1.83592	0.0663699	0.154799	H295R_Control	H295R_aza_5uM
TM2D1	0.260598	0.287183	0.907431	0.364179	0.521153	H295R_Control	H295R_aza_5uM
INADL	-0.0793238	0.313333	-0.253161	0.800144	0.876556	H295R_Control	H295R_aza_5uM
USP1	-0.0975554	0.284391	-0.343032	0.731574	0.82896	H295R_Control	H295R_aza_5uM
DOCK7	-0.137079	0.276233	-0.496246	0.619721	0.746606	H295R_Control	H295R_aza_5uM
ATG4C	-0.871496	0.288832	-3.01732	0.00255024	0.0136213	H295R_Control	H295R_aza_5uM
RP4-792G4.2	1.61592	0.372867	4.33378	1.46571e-05	0.000228297	H295R_Control	H295R_aza_5uM
FOXD3	1.20909	0.395437	3.0576	0.00223119	0.01231	H295R_Control	H295R_aza_5uM
ALG6	-1.65385	0.341453	-4.84356	1.27534e-06	3.01507e-05	H295R_Control	H295R_aza_5uM
ITGB3BP	-0.649556	0.290911	-2.23283	0.02556	0.0774807	H295R_Control	H295R_aza_5uM
EFCAB7	0.0414078	0.285368	0.145103	0.88463	0.929867	H295R_Control	H295R_aza_5uM
PGM1	-0.0608549	0.292342	-0.208163	0.835101	0.899182	H295R_Control	H295R_aza_5uM
ROR1	-0.904066	0.410197	-2.20398	0.0275258	0.0819686	H295R_Control	H295R_aza_5uM
CACHD1	-0.291702	0.285379	-1.02216	0.306707	0.461925	H295R_Control	H295R_aza_5uM
RAVER2	-0.724318	0.267627	-2.70644	0.00680087	0.0287933	H295R_Control	H295R_aza_5uM
JAK1	0.330086	0.240986	1.36973	0.17077	0.306802	H295R_Control	H295R_aza_5uM
AK4	-1.28016	0.44042	-2.90669	0.00365277	0.0179092	H295R_Control	H295R_aza_5uM
DNAJC6	-0.696058	0.391769	-1.77671	0.0756166	0.170969	H295R_Control	H295R_aza_5uM
LEPR	-1.3183	0.330754	-3.98573	6.72724e-05	0.000782263	H295R_Control	H295R_aza_5uM
LEPROT	-0.665057	0.251776	-2.64147	0.00825473	0.0332155	H295R_Control	H295R_aza_5uM
PDE4B	-0.685001	0.340591	-2.01121	0.0443031	0.115662	H295R_Control	H295R_aza_5uM
SGIP1	0.610385	0.404375	1.50945	0.131184	0.252921	H295R_Control	H295R_aza_5uM
WDR78	0.0374684	0.339142	0.11048	0.912029	0.948069	H295R_Control	H295R_aza_5uM
MIER1	-0.387646	0.303732	-1.27628	0.201858	0.344532	H295R_Control	H295R_aza_5uM
SLC35D1	-0.864743	0.273294	-3.16415	0.00155535	0.0092901	H295R_Control	H295R_aza_5uM
SNORA31	-0.0779155	0.43516	-0.17905	0.857898	0.913356	H295R_Control	H295R_aza_5uM
IL23R	-0.783117	0.311534	-2.51374	0.0119457	0.0439208	H295R_Control	H295R_aza_5uM
IL12RB2	0.73384	0.397152	1.84776	0.0646377	0.151749	H295R_Control	H295R_aza_5uM
SERBP1	-0.283249	0.28444	-0.995812	0.319342	0.47503	H295R_Control	H295R_aza_5uM
GADD45A	2.00452	0.308782	6.4917	8.4871e-11	6.08908e-09	H295R_Control	H295R_aza_5uM
GNG12	-0.481761	0.279715	-1.72233	0.0850106	0.18582	H295R_Control	H295R_aza_5uM
GNG12-AS1	0.919883	0.344784	2.668	0.00763048	0.0314041	H295R_Control	H295R_aza_5uM
DIRAS3	-0.129304	0.402528	-0.32123	0.748036	0.840162	H295R_Control	H295R_aza_5uM
WLS	0.358762	0.253345	1.4161	0.156745	0.288152	H295R_Control	H295R_aza_5uM
CTBP2P8	1.08898	0.402448	2.7059	0.00681197	0.0288206	H295R_Control	H295R_aza_5uM
RPE65	-0.486562	0.649155	-0.749531	0.453537	0.606827	H295R_Control	H295R_aza_5uM
DEPDC1	-1.21135	0.300122	-4.03619	5.43257e-05	0.000662389	H295R_Control	H295R_aza_5uM
RP4-694A7.2	0.440195	0.482854	0.911651	0.361952	0.518688	H295R_Control	H295R_aza_5uM
RP4-694A7.4	-0.576271	0.483756	-1.19124	0.233558	0.38113	H295R_Control	H295R_aza_5uM
LRRC7	0.398222	0.436816	0.911648	0.361954	0.518688	H295R_Control	H295R_aza_5uM
LRRC40	-0.310651	0.34422	-0.902478	0.366803	0.523699	H295R_Control	H295R_aza_5uM
SRSF11	0.477599	0.284356	1.67958	0.0930381	0.19817	H295R_Control	H295R_aza_5uM
ANKRD13C	0.364625	0.277259	1.3151	0.188475	0.328839	H295R_Control	H295R_aza_5uM
HHLA3	0.754671	0.344414	2.19117	0.0284392	0.0840021	H295R_Control	H295R_aza_5uM
CTH	1.46922	0.3659	4.01535	5.93579e-05	0.000711606	H295R_Control	H295R_aza_5uM
ZRANB2	-0.342573	0.308958	-1.1088	0.267516	0.419345	H295R_Control	H295R_aza_5uM
ZRANB2-AS2	1.14546	0.383049	2.99038	0.00278627	0.0145721	H295R_Control	H295R_aza_5uM
NEGR1	1.55727	0.41721	3.73257	0.000189534	0.00176537	H295R_Control	H295R_aza_5uM
GDI2P2	0.206303	0.439916	0.468961	0.639098	0.760971	H295R_Control	H295R_aza_5uM
LRRIQ3	-0.827771	0.288214	-2.87207	0.00407799	0.01947	H295R_Control	H295R_aza_5uM
FPGT	-1.25074	0.320333	-3.90449	9.44252e-05	0.00103395	H295R_Control	H295R_aza_5uM
C1orf173	0.152261	0.468197	0.325208	0.745024	0.838168	H295R_Control	H295R_aza_5uM
RP11-17E13.2	-2.00823	0.750639	-2.67535	0.00746505	0.0308853	H295R_Control	H295R_aza_5uM
CRYZ	0.0678438	0.302458	0.224308	0.822517	0.891126	H295R_Control	H295R_aza_5uM
TYW3	0.318616	0.265287	1.20102	0.229743	0.37699	H295R_Control	H295R_aza_5uM
SLC44A5	-0.489288	0.31546	-1.55103	0.120894	0.238684	H295R_Control	H295R_aza_5uM
ACADM	-0.359044	0.303507	-1.18298	0.236816	0.384862	H295R_Control	H295R_aza_5uM
RP4-682C21.2	0.92816	0.451495	2.05575	0.0398067	0.107062	H295R_Control	H295R_aza_5uM
RABGGTB	0.0426601	0.268555	0.158851	0.873787	0.922639	H295R_Control	H295R_aza_5uM
MSH4	1.25746	0.473673	2.65469	0.00793819	0.0322844	H295R_Control	H295R_aza_5uM
ST6GALNAC3	-1.62794	0.286559	-5.68101	1.33904e-08	5.62592e-07	H295R_Control	H295R_aza_5uM
TPI1P1	0.139608	0.314297	0.44419	0.656905	0.774811	H295R_Control	H295R_aza_5uM
ST6GALNAC5	0.0260463	0.632901	0.0411538	0.967173	0.981755	H295R_Control	H295R_aza_5uM
PIGK	-0.138981	0.285853	-0.486198	0.626827	0.752351	H295R_Control	H295R_aza_5uM
RP4-706A16.3	0.314429	0.273914	1.14791	0.251004	0.400667	H295R_Control	H295R_aza_5uM
AK5	-1.32588	0.876296	-1.51305	0.130267	0.251755	H295R_Control	H295R_aza_5uM
ZZZ3	0.545653	0.255386	2.13658	0.0326325	0.0924309	H295R_Control	H295R_aza_5uM
USP33	-0.300543	0.285032	-1.05442	0.291691	0.445484	H295R_Control	H295R_aza_5uM
FAM73A	0.0804478	0.28642	0.280874	0.778807	0.861775	H295R_Control	H295R_aza_5uM
RP11-181C21.4	0.387401	0.426651	0.908006	0.363875	0.520798	H295R_Control	H295R_aza_5uM
NEXN-AS1	1.59399	0.480211	3.31935	0.000902282	0.00605716	H295R_Control	H295R_aza_5uM
NEXN	0.849721	0.327523	2.59438	0.00947611	0.03688	H295R_Control	H295R_aza_5uM
FUBP1	0.365053	0.265545	1.37473	0.169214	0.304684	H295R_Control	H295R_aza_5uM
DNAJB4	-1.01451	0.303912	-3.33816	0.000843349	0.00577855	H295R_Control	H295R_aza_5uM
GIPC2	-1.53548	0.443666	-3.46089	0.000538402	0.00407353	H295R_Control	H295R_aza_5uM
PTGFR	0.296957	0.436808	0.679833	0.49661	0.644954	H295R_Control	H295R_aza_5uM
IFI44L	-1.21283	0.793529	-1.5284	0.126414	0.246229	H295R_Control	H295R_aza_5uM
IFI44	-0.756247	0.269167	-2.80958	0.00496059	0.022587	H295R_Control	H295R_aza_5uM
ELTD1	0.0786257	1.21984	0.0644557	0.948607	0.969103	H295R_Control	H295R_aza_5uM
PSAT1P3	2.1647	0.346817	6.24162	4.33054e-10	2.60421e-08	H295R_Control	H295R_aza_5uM
LPHN2	0.687678	0.311307	2.209	0.0271743	0.0811822	H295R_Control	H295R_aza_5uM
RP5-837I24.1	0.208547	0.517999	0.402601	0.687242	0.796222	H295R_Control	H295R_aza_5uM
TTLL7	-0.276715	0.365327	-0.757445	0.448783	0.602332	H295R_Control	H295R_aza_5uM
RP11-486G15.2	-0.280183	0.356367	-0.786221	0.431738	0.586316	H295R_Control	H295R_aza_5uM
PRKACB	-0.936575	0.28087	-3.33455	0.000854376	0.0058282	H295R_Control	H295R_aza_5uM
SNORA2	-1.8933	0.440254	-4.30047	1.7044e-05	0.00025854	H295R_Control	H295R_aza_5uM
SAMD13	-1.0664	0.328619	-3.24508	0.00117418	0.00743903	H295R_Control	H295R_aza_5uM
RPF1	0.883154	0.285403	3.09441	0.00197207	0.0111996	H295R_Control	H295R_aza_5uM
GNG5	-0.0239687	0.286207	-0.0837458	0.933259	0.960499	H295R_Control	H295R_aza_5uM
SPATA1	0.144784	0.440475	0.328699	0.742383	0.836185	H295R_Control	H295R_aza_5uM
CTBS	-0.846987	0.295334	-2.8679	0.00413208	0.0196207	H295R_Control	H295R_aza_5uM
SSX2IP	-0.224412	0.260857	-0.860288	0.38963	0.545579	H295R_Control	H295R_aza_5uM
MCOLN2	-0.434664	0.392403	-1.1077	0.267992	0.419919	H295R_Control	H295R_aza_5uM
WDR63	-0.0750428	0.361754	-0.207442	0.835665	0.899463	H295R_Control	H295R_aza_5uM
MCOLN3	-0.510378	0.304334	-1.67704	0.0935356	0.198933	H295R_Control	H295R_aza_5uM
SYDE2	-0.822317	0.326436	-2.51907	0.0117664	0.0434679	H295R_Control	H295R_aza_5uM
C1orf52	0.380616	0.310125	1.2273	0.219709	0.365347	H295R_Control	H295R_aza_5uM
BCL10	0.358844	0.279763	1.28267	0.199608	0.341696	H295R_Control	H295R_aza_5uM
DDAH1	-0.564699	0.276922	-2.0392	0.0414301	0.110011	H295R_Control	H295R_aza_5uM
CYR61	2.29624	0.277205	8.28353	1.19579e-16	2.26619e-14	H295R_Control	H295R_aza_5uM
ZNHIT6	0.701279	0.254442	2.75615	0.00584869	0.0255538	H295R_Control	H295R_aza_5uM
ODF2L	-0.374932	0.271179	-1.3826	0.166788	0.301425	H295R_Control	H295R_aza_5uM
RP4-612B15.3	0.356907	0.347895	1.02591	0.304936	0.459965	H295R_Control	H295R_aza_5uM
SH3GLB1	0.240374	0.273025	0.880411	0.378637	0.535358	H295R_Control	H295R_aza_5uM
SEP15	-0.203082	0.282312	-0.719354	0.471923	0.62242	H295R_Control	H295R_aza_5uM
HS2ST1	-1.51284	0.298047	-5.07583	3.85803e-07	1.04352e-05	H295R_Control	H295R_aza_5uM
LMO4	0.647673	0.302123	2.14374	0.0320535	0.0912407	H295R_Control	H295R_aza_5uM
PKN2	-0.409119	0.33192	-1.23258	0.217731	0.363087	H295R_Control	H295R_aza_5uM
TCEB1P19	0.771333	0.542755	1.42114	0.155275	0.28627	H295R_Control	H295R_aza_5uM
GTF2B	0.582125	0.295518	1.96985	0.0488561	0.123932	H295R_Control	H295R_aza_5uM
CCBL2	-0.301647	0.304173	-0.991697	0.321345	0.477129	H295R_Control	H295R_aza_5uM
RBMXL1	-0.0493855	0.265649	-0.185905	0.852519	0.910065	H295R_Control	H295R_aza_5uM
GBP3	-0.107702	0.260801	-0.412967	0.679631	0.790523	H295R_Control	H295R_aza_5uM
GBP1	0.762873	0.275912	2.76491	0.00569378	0.0250953	H295R_Control	H295R_aza_5uM
PTGES3P1	-0.167676	0.323788	-0.517857	0.604558	0.735444	H295R_Control	H295R_aza_5uM
GBP2	0.259237	0.315191	0.822478	0.410805	0.565411	H295R_Control	H295R_aza_5uM
GBP1P1	-0.21497	0.39114	-0.5496	0.582594	0.71727	H295R_Control	H295R_aza_5uM
LRRC8B	0.480895	0.28854	1.66665	0.0955837	0.201834	H295R_Control	H295R_aza_5uM
RP5-1007M22.2	0.749839	0.326801	2.29448	0.021763	0.0689536	H295R_Control	H295R_aza_5uM
LRRC8C	-0.96243	0.286013	-3.36499	0.000765464	0.00534953	H295R_Control	H295R_aza_5uM
RP5-943J3.2	1.83721	0.440833	4.16759	3.07838e-05	0.00041451	H295R_Control	H295R_aza_5uM
LRRC8D	0.228223	0.265509	0.859569	0.390027	0.545908	H295R_Control	H295R_aza_5uM
GEMIN8P4	0.0421994	0.419793	0.100524	0.919928	0.952461	H295R_Control	H295R_aza_5uM
ZNF326	0.72135	0.258049	2.7954	0.00518349	0.0233068	H295R_Control	H295R_aza_5uM
U3	0.537999	0.277782	1.93677	0.052774	0.13091	H295R_Control	H295R_aza_5uM
RP4-665J23.1	0.373823	0.328602	1.13762	0.25528	0.405993	H295R_Control	H295R_aza_5uM
RP4-665J23.4	0.181729	0.587296	0.309434	0.756991	0.846864	H295R_Control	H295R_aza_5uM
PHKA1P1	0.343488	0.476644	0.720639	0.471131	0.621685	H295R_Control	H295R_aza_5uM
ZNF644	0.133115	0.283975	0.468756	0.639244	0.761096	H295R_Control	H295R_aza_5uM
HFM1	-0.175858	1.2346	-0.142442	0.886731	0.930952	H295R_Control	H295R_aza_5uM
CDC7	-0.36417	0.267225	-1.36279	0.17295	0.309253	H295R_Control	H295R_aza_5uM
TGFBR3	-1.01451	0.287838	-3.52457	0.000424164	0.00335539	H295R_Control	H295R_aza_5uM
EPHX4	0.420141	0.447653	0.938541	0.347966	0.504582	H295R_Control	H295R_aza_5uM
SETP18	0.93646	0.374022	2.50376	0.0122881	0.0448161	H295R_Control	H295R_aza_5uM
BTBD8	-0.849824	0.466738	-1.82077	0.0686412	0.158999	H295R_Control	H295R_aza_5uM
KIAA1107	-0.650379	0.319712	-2.03426	0.041925	0.110928	H295R_Control	H295R_aza_5uM
GLMN	-1.81747	0.311642	-5.83191	5.47971e-09	2.5204e-07	H295R_Control	H295R_aza_5uM
RPAP2	0.44699	0.225054	1.98615	0.0470168	0.120655	H295R_Control	H295R_aza_5uM
GFI1	0.774897	0.369107	2.09938	0.0357832	0.0988146	H295R_Control	H295R_aza_5uM
EVI5	0.126591	0.262013	0.48315	0.628989	0.753817	H295R_Control	H295R_aza_5uM
RPL5	0.249222	0.261409	0.953381	0.340397	0.496853	H295R_Control	H295R_aza_5uM
SNORA66	0.0696775	0.394511	0.176617	0.859809	0.91438	H295R_Control	H295R_aza_5uM
FAM69A	-2.1296	0.292364	-7.28405	3.23951e-13	3.6263e-11	H295R_Control	H295R_aza_5uM
MTF2	-0.145933	0.284253	-0.513391	0.607678	0.737625	H295R_Control	H295R_aza_5uM
TMED5	-2.00734	0.307419	-6.52965	6.59234e-11	4.86107e-09	H295R_Control	H295R_aza_5uM
CCDC18	-0.248	0.255318	-0.971338	0.33138	0.487353	H295R_Control	H295R_aza_5uM
RP4-717I23.3	0.351352	0.284044	1.23696	0.216101	0.361149	H295R_Control	H295R_aza_5uM
DR1	-0.186145	0.304144	-0.612031	0.540517	0.682747	H295R_Control	H295R_aza_5uM
FNBP1L	0.323789	0.281019	1.15219	0.249241	0.398915	H295R_Control	H295R_aza_5uM
BCAR3	-0.123058	0.295078	-0.417036	0.676652	0.788762	H295R_Control	H295R_aza_5uM
RP11-488P3.1	-0.459677	0.440553	-1.04341	0.296759	0.451111	H295R_Control	H295R_aza_5uM
RP4-561L24.3	0.440423	0.39197	1.12361	0.261177	0.412265	H295R_Control	H295R_aza_5uM
DControlTIP2	0.642822	0.263782	2.43695	0.0148118	0.0517646	H295R_Control	H295R_aza_5uM
GCLM	-0.304714	0.315228	-0.966645	0.333721	0.489731	H295R_Control	H295R_aza_5uM
ABCA4	-0.761479	0.360128	-2.11447	0.0344754	0.0960233	H295R_Control	H295R_aza_5uM
ARHGAP29	0.67165	0.297348	2.2588	0.0238956	0.0738202	H295R_Control	H295R_aza_5uM
RP11-148B18.4	0.226998	0.682908	0.332399	0.739588	0.834327	H295R_Control	H295R_aza_5uM
ABCD3	-0.753932	0.267682	-2.81653	0.00485462	0.0222623	H295R_Control	H295R_aza_5uM
F3	0.193106	0.315137	0.612768	0.54003	0.682271	H295R_Control	H295R_aza_5uM
LINC01057	-0.686287	0.393119	-1.74575	0.0808544	0.179273	H295R_Control	H295R_aza_5uM
SLC44A3	-0.676516	0.521921	-1.29621	0.194905	0.336154	H295R_Control	H295R_aza_5uM
CNN3	-0.441779	0.268621	-1.64462	0.100048	0.208232	H295R_Control	H295R_aza_5uM
RP4-639F20.1	-0.990983	0.348995	-2.83953	0.00451794	0.0209881	H295R_Control	H295R_aza_5uM
ALG14	0.0799373	0.330282	0.242027	0.808759	0.88205	H295R_Control	H295R_aza_5uM
TMEM56	-1.53745	0.330829	-4.64726	3.3637e-06	6.91419e-05	H295R_Control	H295R_aza_5uM
RP11-57H12.6	0.978508	0.552556	1.77088	0.0765814	0.172531	H295R_Control	H295R_aza_5uM
RWDD3	-0.169318	0.297907	-0.568358	0.569792	0.706946	H295R_Control	H295R_aza_5uM
EEF1A1P11	0.407768	0.357621	1.14022	0.254193	0.404714	H295R_Control	H295R_aza_5uM
RP11-122C9.1	0.416703	0.283878	1.4679	0.142132	0.267888	H295R_Control	H295R_aza_5uM
PTBP2	-0.0777273	0.283681	-0.273995	0.784088	0.86489	H295R_Control	H295R_aza_5uM
DPYD	-1.43576	0.316926	-4.53027	5.89077e-06	0.000109271	H295R_Control	H295R_aza_5uM
SEC63P1	1.35912	0.255768	5.31388	1.07316e-07	3.54829e-06	H295R_Control	H295R_aza_5uM
RP11-490G2.2	0.122324	0.655829	0.186518	0.852039	0.909814	H295R_Control	H295R_aza_5uM
MIR137HG	-0.310824	0.370507	-0.838915	0.401517	0.556354	H295R_Control	H295R_aza_5uM
RP5-1070A16.1	0.278601	0.569388	0.489298	0.62463	0.750526	H295R_Control	H295R_aza_5uM
SNX7	-0.0061852	0.274076	-0.0225674	0.981995	0.991116	H295R_Control	H295R_aza_5uM
LPPR5	0.356273	0.716021	0.497573	0.618785	0.74606	H295R_Control	H295R_aza_5uM
LPPR4	-0.274111	0.38911	-0.704456	0.481149	0.630693	H295R_Control	H295R_aza_5uM
PALMD	-0.00327435	0.28436	-0.0115148	0.990813	0.995507	H295R_Control	H295R_aza_5uM
FRRS1	-0.69354	0.429942	-1.6131	0.106722	0.217924	H295R_Control	H295R_aza_5uM
AGL	-0.661002	0.32107	-2.05875	0.0395184	0.106456	H295R_Control	H295R_aza_5uM
RP5-884G6.2	0.347629	0.428581	0.811115	0.417299	0.571469	H295R_Control	H295R_aza_5uM
SLC35A3	-0.837095	0.284412	-2.94325	0.00324784	0.0163333	H295R_Control	H295R_aza_5uM
RP4-714D9.5	-1.08811	0.366243	-2.97101	0.00296821	0.0152869	H295R_Control	H295R_aza_5uM
HIAT1	-0.303384	0.283952	-1.06844	0.285324	0.438764	H295R_Control	H295R_aza_5uM
SASS6	-0.373075	0.298573	-1.24953	0.211472	0.355972	H295R_Control	H295R_aza_5uM
TRMT13	0.607233	0.296734	2.04639	0.0407183	0.108769	H295R_Control	H295R_aza_5uM
LRRC39	1.62363	0.414294	3.91904	8.89041e-05	0.000989231	H295R_Control	H295R_aza_5uM
DBT	-0.319022	0.259926	-1.22735	0.219689	0.365347	H295R_Control	H295R_aza_5uM
RP11-305E17.6	0.744072	0.416261	1.78751	0.0738546	0.1681	H295R_Control	H295R_aza_5uM
RTCA	0.439546	0.282011	1.55861	0.119089	0.236371	H295R_Control	H295R_aza_5uM
CDC14A	0.447993	0.35024	1.2791	0.20086	0.343145	H295R_Control	H295R_aza_5uM
GPR88	-0.112078	0.470329	-0.238298	0.81165	0.883699	H295R_Control	H295R_aza_5uM
VCAM1	-0.581352	0.32933	-1.76526	0.0775203	0.174013	H295R_Control	H295R_aza_5uM
EXTL2	-1.58278	0.280806	-5.63656	1.73483e-08	7.03855e-07	H295R_Control	H295R_aza_5uM
SLC30A7	-0.160755	0.316371	-0.508121	0.611368	0.740511	H295R_Control	H295R_aza_5uM
DPH5	0.503188	0.295442	1.70317	0.0885361	0.1915	H295R_Control	H295R_aza_5uM
AC093157.1	-0.794028	0.40573	-1.95704	0.0503432	0.126412	H295R_Control	H295R_aza_5uM
RP11-421L21.3	-0.253946	0.269072	-0.943783	0.345281	0.501642	H295R_Control	H295R_aza_5uM
S1PR1	1.39541	0.290401	4.80511	1.54663e-06	3.59692e-05	H295R_Control	H295R_aza_5uM
RP4-575N6.2	-0.0478063	0.514151	-0.092981	0.925919	0.956282	H295R_Control	H295R_aza_5uM
RP11-556K13.1	1.15742	0.305698	3.78616	0.000152996	0.0015021	H295R_Control	H295R_aza_5uM
COL11A1	-2.71511	0.327818	-8.28238	1.20737e-16	2.26619e-14	H295R_Control	H295R_aza_5uM
RNPC3	0.304593	0.305716	0.996326	0.319092	0.474881	H295R_Control	H295R_aza_5uM
AMY2B	0.937527	0.283632	3.30543	0.000948304	0.00629785	H295R_Control	H295R_aza_5uM
RP11-364B6.1	0.256036	0.545312	0.469522	0.638697	0.760811	H295R_Control	H295R_aza_5uM
RP11-90H3.1	-0.296217	0.265333	-1.1164	0.264253	0.41555	H295R_Control	H295R_aza_5uM
PRMT6	0.169308	0.318591	0.531428	0.595122	0.727838	H295R_Control	H295R_aza_5uM
RP11-270C12.3	0.0452728	0.359656	0.125878	0.899829	0.93962	H295R_Control	H295R_aza_5uM
SLC25A24	-0.0658948	0.340804	-0.193351	0.846684	0.90691	H295R_Control	H295R_aza_5uM
RP11-483I13.5	-1.24014	0.358981	-3.45462	0.000551074	0.00414075	H295R_Control	H295R_aza_5uM
NBPF4	0.45667	1.16674	0.391406	0.695497	0.802816	H295R_Control	H295R_aza_5uM
SLC25A24P1	0.346949	0.724934	0.478593	0.632228	0.755844	H295R_Control	H295R_aza_5uM
NBPF6	0.0821359	0.78581	0.104524	0.916754	0.950465	H295R_Control	H295R_aza_5uM
FAM102B	-0.78476	0.296115	-2.65018	0.0080448	0.0325835	H295R_Control	H295R_aza_5uM
HENMT1	1.46012	0.309738	4.71407	2.42823e-06	5.22843e-05	H295R_Control	H295R_aza_5uM
PRPF38B	0.620489	0.244405	2.53877	0.0111243	0.0416504	H295R_Control	H295R_aza_5uM
STXBP3	-0.0539266	0.287209	-0.187761	0.851064	0.909191	H295R_Control	H295R_aza_5uM
AKNAD1	0.444665	0.472886	0.940321	0.347053	0.503626	H295R_Control	H295R_aza_5uM
GPSM2	-0.328418	0.253972	-1.29313	0.195967	0.337359	H295R_Control	H295R_aza_5uM
CLCC1	0.543096	0.250645	2.1668	0.0302505	0.0877481	H295R_Control	H295R_aza_5uM
WDR47	0.582538	0.287391	2.02698	0.0426641	0.112447	H295R_Control	H295R_aza_5uM
RP11-20O24.4	0.268029	0.272932	0.982036	0.326082	0.481926	H295R_Control	H295R_aza_5uM
TAF13	0.18577	0.339343	0.54744	0.584077	0.718572	H295R_Control	H295R_aza_5uM
RP5-1065J22.8	-0.790043	0.399897	-1.97562	0.0481981	0.122805	H295R_Control	H295R_aza_5uM
TMEM167B	-0.401454	0.278436	-1.44182	0.149353	0.278084	H295R_Control	H295R_aza_5uM
KIAA1324	0.138562	0.30354	0.456488	0.648039	0.767855	H295R_Control	H295R_aza_5uM
SARS	1.94863	0.292477	6.6625	2.69214e-11	2.11972e-09	H295R_Control	H295R_aza_5uM
CELSR2	0.121985	0.287758	0.423916	0.671627	0.785312	H295R_Control	H295R_aza_5uM
PSRC1	-0.188517	0.320171	-0.588802	0.555994	0.696238	H295R_Control	H295R_aza_5uM
SORT1	-0.0437417	0.413696	-0.105734	0.915794	0.949934	H295R_Control	H295R_aza_5uM
PSMA5	0.358922	0.30255	1.18633	0.235494	0.383361	H295R_Control	H295R_aza_5uM
SYPL2	0.562167	0.289144	1.94424	0.0518662	0.129175	H295R_Control	H295R_aza_5uM
ATXN7L2	0.544094	0.292768	1.85845	0.0631058	0.149228	H295R_Control	H295R_aza_5uM
CYB561D1	0.615594	0.256491	2.40006	0.0163925	0.0560313	H295R_Control	H295R_aza_5uM
AMIGO1	0.0286952	0.293705	0.0977009	0.92217	0.953825	H295R_Control	H295R_aza_5uM
GPR61	-1.08536	0.32392	-3.35072	0.000806029	0.00557619	H295R_Control	H295R_aza_5uM
GNAI3	-0.135102	0.301326	-0.448358	0.653895	0.772389	H295R_Control	H295R_aza_5uM
GNAT2	-1.16034	0.345295	-3.36044	0.000778179	0.00542187	H295R_Control	H295R_aza_5uM
AMPD2	-0.268802	0.290279	-0.926012	0.35444	0.51079	H295R_Control	H295R_aza_5uM
GSTM4	-2.06039	0.343952	-5.99034	2.09404e-09	1.0749e-07	H295R_Control	H295R_aza_5uM
GSTM2	-1.51059	0.404536	-3.73414	0.000188359	0.00175796	H295R_Control	H295R_aza_5uM
GSTM1	-1.07293	0.599382	-1.79006	0.0734446	0.167406	H295R_Control	H295R_aza_5uM
GSTM3	-0.178167	0.316525	-0.562883	0.573515	0.709797	H295R_Control	H295R_aza_5uM
CSF1	1.03864	0.280568	3.70191	0.000213983	0.00195201	H295R_Control	H295R_aza_5uM
AHCYL1	-0.163798	0.249548	-0.656378	0.511581	0.658324	H295R_Control	H295R_aza_5uM
STRIP1	0.748366	0.271538	2.75602	0.0058509	0.0255538	H295R_Control	H295R_aza_5uM
RP4-773N10.4	1.22717	0.275716	4.45085	8.55318e-06	0.000148816	H295R_Control	H295R_aza_5uM
SLC6A17	1.5974	0.311916	5.12124	3.03528e-07	8.47466e-06	H295R_Control	H295R_aza_5uM
KCNC4	0.506119	0.319997	1.58163	0.113733	0.228301	H295R_Control	H295R_aza_5uM
RP5-1074L1.1	1.02323	0.560323	1.82615	0.0678278	0.157468	H295R_Control	H295R_aza_5uM
RBM15	0.568638	0.283796	2.00369	0.0451034	0.117169	H295R_Control	H295R_aza_5uM
SLC16A4	-0.180504	0.397418	-0.454191	0.649691	0.769492	H295R_Control	H295R_aza_5uM
RP5-1074L1.4	-1.32244	0.346279	-3.81899	0.000134	0.00136288	H295R_Control	H295R_aza_5uM
LAMTOR5-AS1	0.346942	0.336917	1.02976	0.303124	0.457979	H295R_Control	H295R_aza_5uM
LAMTOR5	0.0664922	0.316448	0.21012	0.833574	0.898096	H295R_Control	H295R_aza_5uM
PROK1	1.57486	0.536837	2.93359	0.00335065	0.016728	H295R_Control	H295R_aza_5uM
CD53	-0.209472	0.533629	-0.392543	0.694657	0.802321	H295R_Control	H295R_aza_5uM
RP11-96K19.4	-0.846899	0.446765	-1.89562	0.0580098	0.140349	H295R_Control	H295R_aza_5uM
RP11-96K19.2	-0.305675	0.396262	-0.771396	0.440472	0.594368	H295R_Control	H295R_aza_5uM
LRIF1	0.556462	0.303352	1.83438	0.0665977	0.155293	H295R_Control	H295R_aza_5uM
RP11-96K19.5	1.33316	0.427906	3.11555	0.00183603	0.0105822	H295R_Control	H295R_aza_5uM
DRAM2	-0.59994	0.283176	-2.11861	0.0341231	0.0952924	H295R_Control	H295R_aza_5uM
CEPT1	-0.255971	0.318106	-0.804671	0.421009	0.575235	H295R_Control	H295R_aza_5uM
DENND2D	0.974797	0.429636	2.26889	0.0232751	0.0724606	H295R_Control	H295R_aza_5uM
CHI3L2	-0.381337	1.11475	-0.342083	0.732288	0.829258	H295R_Control	H295R_aza_5uM
PIFO	0.222153	0.417104	0.532608	0.594305	0.727126	H295R_Control	H295R_aza_5uM
OVGP1	1.04447	0.350725	2.97803	0.00290109	0.0150203	H295R_Control	H295R_aza_5uM
RP11-552M11.8	-0.0606275	0.334364	-0.181322	0.856115	0.912373	H295R_Control	H295R_aza_5uM
UBE2FP3	-0.21578	0.520304	-0.41472	0.678347	0.78974	H295R_Control	H295R_aza_5uM
WDR77	0.218546	0.288195	0.758324	0.448257	0.601756	H295R_Control	H295R_aza_5uM
ATP5F1	0.183155	0.287729	0.636555	0.524415	0.669553	H295R_Control	H295R_aza_5uM
C1orf162	0.852937	0.347549	2.45415	0.0141218	0.0499927	H295R_Control	H295R_aza_5uM
RAP1A	-0.333725	0.286706	-1.164	0.244425	0.393784	H295R_Control	H295R_aza_5uM
RP5-836N10.1	1.32292	0.524575	2.52188	0.011673	0.0431742	H295R_Control	H295R_aza_5uM
FAM212B	1.08892	0.312587	3.48358	0.000494754	0.00380841	H295R_Control	H295R_aza_5uM
DDX20	0.197281	0.266688	0.739745	0.459455	0.611882	H295R_Control	H295R_aza_5uM
KCND3	-1.67076	0.556464	-3.00245	0.00267818	0.0141461	H295R_Control	H295R_aza_5uM
CTTNBP2NL	0.292268	0.27301	1.07054	0.284378	0.437696	H295R_Control	H295R_aza_5uM
WControl2B	-0.170334	0.255444	-0.666814	0.504891	0.651882	H295R_Control	H295R_aza_5uM
RP4-671G15.2	0.267993	0.506969	0.528617	0.597071	0.729674	H295R_Control	H295R_aza_5uM
ST7L	0.92353	0.253795	3.63888	0.000273827	0.00238214	H295R_Control	H295R_aza_5uM
CAPZA1	-0.229706	0.267582	-0.858448	0.390645	0.546273	H295R_Control	H295R_aza_5uM
MOV10	0.0275629	0.266905	0.103269	0.91775	0.951123	H295R_Control	H295R_aza_5uM
RHOC	0.587431	0.330706	1.77629	0.0756846	0.17107	H295R_Control	H295R_aza_5uM
PPM1J	0.399777	0.393591	1.01572	0.309763	0.464983	H295R_Control	H295R_aza_5uM
SLC16A1	-0.562608	0.269322	-2.08898	0.0367096	0.100774	H295R_Control	H295R_aza_5uM
RP11-31F15.1	1.74582	0.314767	5.54637	2.91662e-08	1.12109e-06	H295R_Control	H295R_aza_5uM
LRIG2	0.319374	0.255851	1.24828	0.211928	0.35661	H295R_Control	H295R_aza_5uM
MAGI3	-0.238544	0.261496	-0.912227	0.361649	0.518404	H295R_Control	H295R_aza_5uM
RP11-512F24.1	0.671267	0.310731	2.16029	0.0307505	0.0887938	H295R_Control	H295R_aza_5uM
PHTF1	-0.336903	0.256016	-1.31595	0.188192	0.328599	H295R_Control	H295R_aza_5uM
RP4-730K3.3	0.617522	0.364583	1.69378	0.0903077	0.194157	H295R_Control	H295R_aza_5uM
RSBN1	-0.529822	0.296248	-1.78844	0.073705	0.167841	H295R_Control	H295R_aza_5uM
PTPN22	-0.000289863	0.436219	-0.00066449	0.99947	1	H295R_Control	H295R_aza_5uM
AP4B1-AS1	-0.192401	0.477335	-0.403074	0.686894	0.796	H295R_Control	H295R_aza_5uM
AP4B1	0.323563	0.300846	1.07551	0.282147	0.434947	H295R_Control	H295R_aza_5uM
DCLRE1B	0.441086	0.279369	1.57886	0.114368	0.229143	H295R_Control	H295R_aza_5uM
HIPK1	0.268384	0.2945	0.91132	0.362127	0.518856	H295R_Control	H295R_aza_5uM
OLFML3	-0.059695	0.478695	-0.124704	0.900758	0.940225	H295R_Control	H295R_aza_5uM
TRIM33	0.251633	0.294487	0.854478	0.39284	0.548689	H295R_Control	H295R_aza_5uM
PKMP1	-0.298611	0.39922	-0.747986	0.454469	0.607549	H295R_Control	H295R_aza_5uM
BCAS2	0.232295	0.301494	0.770481	0.441015	0.594792	H295R_Control	H295R_aza_5uM
DENND2C	0.881913	0.398603	2.21251	0.0269314	0.080664	H295R_Control	H295R_aza_5uM
NRAS	-0.558222	0.277873	-2.00891	0.0445466	0.116112	H295R_Control	H295R_aza_5uM
CSDE1	0.300111	0.232164	1.29267	0.196126	0.337508	H295R_Control	H295R_aza_5uM
SIKE1	0.0858467	0.277561	0.30929	0.757101	0.846936	H295R_Control	H295R_aza_5uM
TSPAN2	-0.210809	0.438167	-0.481116	0.630434	0.754572	H295R_Control	H295R_aza_5uM
NGF	1.11711	0.477774	2.33816	0.019379	0.0635098	H295R_Control	H295R_aza_5uM
VANGL1	-0.215172	0.27639	-0.778506	0.436271	0.590294	H295R_Control	H295R_aza_5uM
SLC22A15	-1.42959	0.319095	-4.48015	7.45892e-06	0.000133015	H295R_Control	H295R_aza_5uM
ATP1A1	-0.308387	0.254344	-1.21248	0.225329	0.372183	H295R_Control	H295R_aza_5uM
ATP1A1OS	0.699036	0.331366	2.10956	0.0348962	0.0968256	H295R_Control	H295R_aza_5uM
RP5-1086K13.1	0.933399	0.409268	2.28066	0.0225687	0.0709157	H295R_Control	H295R_aza_5uM
CD58	-0.697562	0.282229	-2.47162	0.0134503	0.0481172	H295R_Control	H295R_aza_5uM
NAP1L4P1	0.911048	0.418552	2.17667	0.0295055	0.0862876	H295R_Control	H295R_aza_5uM
IGSF3	-1.49806	0.335472	-4.46554	7.98682e-06	0.000140807	H295R_Control	H295R_aza_5uM
PTGFRN	-0.363556	0.261902	-1.38814	0.165095	0.299296	H295R_Control	H295R_aza_5uM
CD101	0.396885	0.314677	1.26125	0.20722	0.350817	H295R_Control	H295R_aza_5uM
RP11-27K13.3	-0.304286	0.41477	-0.733627	0.463176	0.615251	H295R_Control	H295R_aza_5uM
TTF2	0.249614	0.271444	0.919581	0.357792	0.514072	H295R_Control	H295R_aza_5uM
TRIM45	-0.139354	0.271677	-0.512937	0.607995	0.737789	H295R_Control	H295R_aza_5uM
MAN1A2	-0.337613	0.273288	-1.23537	0.216691	0.361905	H295R_Control	H295R_aza_5uM
FAM46C	-0.301232	0.26591	-1.13283	0.257284	0.408341	H295R_Control	H295R_aza_5uM
SNORA40	1.06043	0.398694	2.65977	0.00781938	0.0319129	H295R_Control	H295R_aza_5uM
AL390877.1	1.03213	0.358308	2.88056	0.00396972	0.019083	H295R_Control	H295R_aza_5uM
GDAP2	0.310638	0.250994	1.23763	0.215853	0.360959	H295R_Control	H295R_aza_5uM
WDR3	0.0361488	0.263646	0.137111	0.890943	0.933546	H295R_Control	H295R_aza_5uM
TBX15	0.040436	0.418031	0.0967297	0.922941	0.954263	H295R_Control	H295R_aza_5uM
WARS2	0.11019	0.280772	0.392454	0.694723	0.802321	H295R_Control	H295R_aza_5uM
RP11-418J17.1	1.16769	0.285024	4.09681	4.18879e-05	0.000535693	H295R_Control	H295R_aza_5uM
HAO2	0.27029	0.471219	0.573597	0.566241	0.704466	H295R_Control	H295R_aza_5uM
HSD3B2	0.19427	0.380657	0.510353	0.609804	0.739116	H295R_Control	H295R_aza_5uM
LINC00622	0.252807	0.407595	0.620242	0.535099	0.677745	H295R_Control	H295R_aza_5uM
HSD3BP5	1.02111	0.536502	1.90327	0.0570052	0.138539	H295R_Control	H295R_aza_5uM
ZNF697	0.977245	0.278501	3.50894	0.000449893	0.00351872	H295R_Control	H295R_aza_5uM
PHGDH	1.07982	0.350303	3.08253	0.00205247	0.0115342	H295R_Control	H295R_aza_5uM
RP5-1042I8.7	-0.0720625	0.29036	-0.248183	0.803993	0.87902	H295R_Control	H295R_aza_5uM
NOTCH2	0.235298	0.293264	0.802343	0.422354	0.576606	H295R_Control	H295R_aza_5uM
RP6-42F4.1	-0.993484	0.353874	-2.80745	0.00499352	0.0226622	H295R_Control	H295R_aza_5uM
FAM72B	-0.528609	0.28245	-1.87151	0.0612739	0.146067	H295R_Control	H295R_aza_5uM
HIST2H2BA	0.280882	0.382553	0.734232	0.462807	0.61498	H295R_Control	H295R_aza_5uM
SRGAP2C	0.836096	0.332298	2.5161	0.0118661	0.0437446	H295R_Control	H295R_aza_5uM
RP11-343N15.5	-0.819085	0.310378	-2.63899	0.00831529	0.0334158	H295R_Control	H295R_aza_5uM
AL592494.5	-2.34056	0.454427	-5.15056	2.5971e-07	7.43595e-06	H295R_Control	H295R_aza_5uM
RP11-344P13.6	-0.187242	0.359466	-0.520891	0.602443	0.733714	H295R_Control	H295R_aza_5uM
EMBP1	0.433097	0.373194	1.16052	0.245839	0.39524	H295R_Control	H295R_aza_5uM
RP11-417J8.3	-0.207759	0.407637	-0.509666	0.610286	0.739458	H295R_Control	H295R_aza_5uM
RP11-417J8.6	0.714663	0.467322	1.52927	0.126197	0.245935	H295R_Control	H295R_aza_5uM
SNX18P15	0.885292	0.483059	1.83268	0.0668506	0.155773	H295R_Control	H295R_aza_5uM
SNX18P16	-0.285343	0.565106	-0.504937	0.613603	0.742075	H295R_Control	H295R_aza_5uM
ANKRD20A12P	0.254764	0.909855	0.280006	0.779473	0.862084	H295R_Control	H295R_aza_5uM
RP11-423O2.5	0.12999	0.321094	0.404834	0.6856	0.795095	H295R_Control	H295R_aza_5uM
ANKRD20A14P	-0.21943	0.321211	-0.683135	0.494522	0.643186	H295R_Control	H295R_aza_5uM
RP11-782C8.2	0.0930845	0.328828	0.28308	0.777116	0.860628	H295R_Control	H295R_aza_5uM
RP11-782C8.1	0.0165379	0.393786	0.0419973	0.966501	0.981341	H295R_Control	H295R_aza_5uM
RP11-435B5.4	1.17427	0.266439	4.4073	1.04669e-05	0.000174435	H295R_Control	H295R_aza_5uM
RP11-435B5.5	-0.0190214	0.370647	-0.0513193	0.959071	0.976144	H295R_Control	H295R_aza_5uM
RP6-206I17.1	0.696545	0.326145	2.13569	0.0327046	0.0925691	H295R_Control	H295R_aza_5uM
FAM72D	-0.646212	0.404859	-1.59614	0.110458	0.22365	H295R_Control	H295R_aza_5uM
SRGAP2B	0.699031	0.320603	2.18037	0.0292303	0.0857255	H295R_Control	H295R_aza_5uM
RP11-640M9.1	-0.171212	0.350315	-0.488738	0.625027	0.750954	H295R_Control	H295R_aza_5uM
RP11-640M9.2	0.597952	0.318404	1.87797	0.0603858	0.144469	H295R_Control	H295R_aza_5uM
NBPF9	0.651971	0.312429	2.08678	0.036908	0.101116	H295R_Control	H295R_aza_5uM
PDE4DIP	0.661723	0.247717	2.67128	0.00755615	0.0311811	H295R_Control	H295R_aza_5uM
RP11-326G21.1	0.197072	0.604814	0.325839	0.744546	0.837834	H295R_Control	H295R_aza_5uM
SEC22B	0.41585	0.272695	1.52496	0.127269	0.247479	H295R_Control	H295R_aza_5uM
NUDT4P1	0.672326	0.374979	1.79297	0.0729779	0.166614	H295R_Control	H295R_aza_5uM
NOTCH2NL	-0.0804824	0.278565	-0.288918	0.772644	0.857906	H295R_Control	H295R_aza_5uM
NBPF10	-0.0597467	0.268847	-0.222233	0.824132	0.891958	H295R_Control	H295R_aza_5uM
RP11-458D21.1	-0.111361	0.406685	-0.273825	0.784219	0.864931	H295R_Control	H295R_aza_5uM
TXNIP	0.840054	0.364531	2.30448	0.0211957	0.0676625	H295R_Control	H295R_aza_5uM
POLR3GL	0.759143	0.29456	2.57721	0.00996016	0.0383505	H295R_Control	H295R_aza_5uM
ANKRD34A	0.594506	0.286597	2.07436	0.0380457	0.1036	H295R_Control	H295R_aza_5uM
RP11-315I20.1	0.392589	0.428631	0.915914	0.359712	0.516311	H295R_Control	H295R_aza_5uM
LIX1L	-0.405666	0.262214	-1.54708	0.121844	0.239791	H295R_Control	H295R_aza_5uM
RBM8A	0.606447	0.288926	2.09897	0.0358198	0.098901	H295R_Control	H295R_aza_5uM
GNRHR2	-0.023251	0.314861	-0.0738452	0.941134	0.964602	H295R_Control	H295R_aza_5uM
PEX11B	-0.552317	0.299313	-1.84528	0.0649963	0.15238	H295R_Control	H295R_aza_5uM
ITGA10	0.503907	0.374131	1.34687	0.178022	0.315649	H295R_Control	H295R_aza_5uM
ANKRD35	0.657689	0.653957	1.00571	0.314557	0.470014	H295R_Control	H295R_aza_5uM
PIAS3	0.637005	0.281572	2.26231	0.023678	0.0733551	H295R_Control	H295R_aza_5uM
NUDT17	1.48142	0.342655	4.32334	1.53683e-05	0.000237779	H295R_Control	H295R_aza_5uM
POLR3C	1.48556	0.264823	5.60963	2.02756e-08	8.08501e-07	H295R_Control	H295R_aza_5uM
RNF115	0.641613	0.264246	2.42809	0.0151787	0.0527591	H295R_Control	H295R_aza_5uM
CD160	0.0535694	0.373559	0.143403	0.885972	0.930646	H295R_Control	H295R_aza_5uM
PDZK1	-0.422453	0.332228	-1.27158	0.203524	0.346327	H295R_Control	H295R_aza_5uM
GPR89A	0.08191	0.307084	0.266735	0.789673	0.869107	H295R_Control	H295R_aza_5uM
NBPF11	0.638682	0.434286	1.47065	0.141386	0.266951	H295R_Control	H295R_aza_5uM
WI2-3658N16.1	0.991695	0.354818	2.79494	0.00519096	0.0233273	H295R_Control	H295R_aza_5uM
NBPF12	1.49843	0.266651	5.61946	1.91551e-08	7.70433e-07	H295R_Control	H295R_aza_5uM
NBPF13P	0.630315	0.744112	0.84707	0.396956	0.552552	H295R_Control	H295R_aza_5uM
PRKAB2	1.11852	0.25918	4.31562	1.59158e-05	0.00024523	H295R_Control	H295R_aza_5uM
RP11-337C18.8	0.918564	0.262145	3.50403	0.000458277	0.00357202	H295R_Control	H295R_aza_5uM
FMO5	-0.0888979	0.356874	-0.249101	0.803282	0.878603	H295R_Control	H295R_aza_5uM
RP11-337C18.9	0.573199	0.46935	1.22126	0.221987	0.368092	H295R_Control	H295R_aza_5uM
PDIA3P	-0.0886164	0.266713	-0.332254	0.739697	0.834399	H295R_Control	H295R_aza_5uM
CCT8P1	0.34819	0.273845	1.27149	0.203556	0.346327	H295R_Control	H295R_aza_5uM
CHD1L	0.631834	0.261587	2.41539	0.0157183	0.0542894	H295R_Control	H295R_aza_5uM
BCL9	-0.0978904	0.241549	-0.405261	0.685286	0.79488	H295R_Control	H295R_aza_5uM
ACP6	0.382024	0.285505	1.33806	0.180876	0.319277	H295R_Control	H295R_aza_5uM
GPR89B	1.12144	0.319506	3.50991	0.00044825	0.00351155	H295R_Control	H295R_aza_5uM
NBPF24	2.35587	0.549039	4.2909	1.77954e-05	0.000266888	H295R_Control	H295R_aza_5uM
RP11-495P10.2	-1.19266	0.730393	-1.63291	0.102488	0.211655	H295R_Control	H295R_aza_5uM
NBPF14	0.494672	0.288597	1.71406	0.0865177	0.188192	H295R_Control	H295R_aza_5uM
RP11-289I10.2	0.2568	0.40166	0.639347	0.522597	0.667847	H295R_Control	H295R_aza_5uM
NBPF20	0.816608	0.270338	3.02069	0.00252197	0.0135131	H295R_Control	H295R_aza_5uM
NBPF15	0.797813	0.270847	2.94562	0.00322308	0.0162395	H295R_Control	H295R_aza_5uM
NBPF16	0.378931	0.371031	1.02129	0.307115	0.462278	H295R_Control	H295R_aza_5uM
RP11-14N7.2	0.346735	0.321082	1.0799	0.280189	0.432898	H295R_Control	H295R_aza_5uM
RP11-403I13.7	0.566419	0.362742	1.56149	0.118407	0.235254	H295R_Control	H295R_aza_5uM
RP11-403I13.8	0.141463	0.275122	0.514183	0.607124	0.737166	H295R_Control	H295R_aza_5uM
HIST2H2BB	0.773254	0.384031	2.01352	0.0440599	0.115215	H295R_Control	H295R_aza_5uM
FAM72C	-3.13562	0.683832	-4.58537	4.5318e-06	8.86421e-05	H295R_Control	H295R_aza_5uM
RP11-353N4.2	-0.255214	0.521136	-0.489726	0.624328	0.75021	H295R_Control	H295R_aza_5uM
RP11-353N4.4	-0.0469525	0.443572	-0.105851	0.915701	0.949934	H295R_Control	H295R_aza_5uM
AL358813.2	0.457429	0.394009	1.16096	0.245658	0.395119	H295R_Control	H295R_aza_5uM
HIST2H2BF	0.989044	0.416008	2.37746	0.0174321	0.0587883	H295R_Control	H295R_aza_5uM
RP11-196G18.3	0.106875	0.486556	0.219655	0.82614	0.893415	H295R_Control	H295R_aza_5uM
HIST2H2BD	0.20227	0.517029	0.391217	0.695637	0.802878	H295R_Control	H295R_aza_5uM
RP11-196G18.22	-0.234559	0.250506	-0.936342	0.349097	0.505606	H295R_Control	H295R_aza_5uM
HIST2H2BC	0.0357339	0.47279	0.075581	0.939752	0.963973	H295R_Control	H295R_aza_5uM
HIST2H2BE	-0.737991	0.276517	-2.66888	0.00761055	0.0313499	H295R_Control	H295R_aza_5uM
HIST2H2AC	-0.252943	0.523392	-0.483277	0.628899	0.753803	H295R_Control	H295R_aza_5uM
BOLA1	0.803843	0.35218	2.28248	0.022461	0.0706687	H295R_Control	H295R_aza_5uM
SV2A	3.10117	0.366565	8.46008	2.67195e-17	5.77328e-15	H295R_Control	H295R_aza_5uM
SF3B4	0.782023	0.277822	2.81484	0.00488015	0.0223302	H295R_Control	H295R_aza_5uM
MTMR11	0.749133	0.259556	2.88621	0.00389911	0.0188237	H295R_Control	H295R_aza_5uM
OTUD7B	1.25165	0.238115	5.25651	1.46815e-07	4.58507e-06	H295R_Control	H295R_aza_5uM
VPS45	0.463525	0.274178	1.6906	0.0909138	0.195121	H295R_Control	H295R_aza_5uM
PLEKHO1	0.875723	0.363756	2.40744	0.0160646	0.0551167	H295R_Control	H295R_aza_5uM
ANP32E	-0.534404	0.308217	-1.73385	0.082944	0.182523	H295R_Control	H295R_aza_5uM
CA14	-0.0834333	0.291584	-0.286138	0.774772	0.859554	H295R_Control	H295R_aza_5uM
APH1A	0.0383351	0.300138	0.127725	0.898367	0.938572	H295R_Control	H295R_aza_5uM
C1orf54	1.30463	0.355496	3.66988	0.000242667	0.00216167	H295R_Control	H295R_aza_5uM
C1orf51	0.433733	0.316191	1.37174	0.170143	0.305919	H295R_Control	H295R_aza_5uM
MRPS21	0.769081	0.305545	2.51708	0.0118333	0.0436541	H295R_Control	H295R_aza_5uM
PRPF3	1.36143	0.262264	5.19108	2.0908e-07	6.18649e-06	H295R_Control	H295R_aza_5uM
RPRD2	0.707561	0.253236	2.79408	0.00520479	0.0233725	H295R_Control	H295R_aza_5uM
TARS2	0.929427	0.284075	3.27177	0.00106876	0.00691013	H295R_Control	H295R_aza_5uM
ECM1	0.363474	0.350766	1.03623	0.300095	0.454398	H295R_Control	H295R_aza_5uM
ADAMTSL4	0.26091	0.341412	0.764209	0.444743	0.598119	H295R_Control	H295R_aza_5uM
MCL1	0.255669	0.263978	0.968526	0.332782	0.488686	H295R_Control	H295R_aza_5uM
ENSA	0.775572	0.280636	2.76362	0.0057164	0.0251576	H295R_Control	H295R_aza_5uM
GOLPH3L	0.183388	0.270361	0.678308	0.497577	0.64582	H295R_Control	H295R_aza_5uM
CTSS	-0.703922	0.303332	-2.32063	0.0203068	0.065693	H295R_Control	H295R_aza_5uM
CTSK	0.586736	0.252313	2.32543	0.0200488	0.0651268	H295R_Control	H295R_aza_5uM
ARControl	0.602138	0.262918	2.29022	0.0220088	0.0695523	H295R_Control	H295R_aza_5uM
SETDB1	1.01508	0.254291	3.9918	6.55746e-05	0.000768583	H295R_Control	H295R_aza_5uM
CERS2	0.452175	0.314725	1.43673	0.150795	0.280068	H295R_Control	H295R_aza_5uM
ANXA9	0.802327	0.291345	2.75388	0.00588939	0.0256652	H295R_Control	H295R_aza_5uM
FAM63A	0.490999	0.259534	1.89185	0.0585106	0.1412	H295R_Control	H295R_aza_5uM
PRUNE	0.320869	0.265888	1.20678	0.227516	0.374574	H295R_Control	H295R_aza_5uM
BNIPL	0.963306	0.390726	2.46543	0.013685	0.0487997	H295R_Control	H295R_aza_5uM
C1orf56	0.295451	0.277878	1.06324	0.287673	0.441197	H295R_Control	H295R_aza_5uM
CDC42SE1	0.397725	0.275809	1.44203	0.149294	0.278003	H295R_Control	H295R_aza_5uM
MLLT11	-0.71273	0.27384	-2.60273	0.0092485	0.0362452	H295R_Control	H295R_aza_5uM
GABPB2	0.956985	0.232406	4.11772	3.82637e-05	0.000496174	H295R_Control	H295R_aza_5uM
RP11-68I18.10	-0.872085	0.444149	-1.9635	0.0495886	0.12513	H295R_Control	H295R_aza_5uM
SEMA6C	-0.67235	0.293498	-2.29082	0.0219741	0.0695004	H295R_Control	H295R_aza_5uM
SCNM1	1.44454	0.327578	4.40976	1.03485e-05	0.000173083	H295R_Control	H295R_aza_5uM
LYSMD1	0.395775	0.298818	1.32447	0.185347	0.324884	H295R_Control	H295R_aza_5uM
VPS72	1.09015	0.312849	3.48459	0.000492886	0.00379561	H295R_Control	H295R_aza_5uM
PIP5K1A	0.874574	0.270657	3.2313	0.0012323	0.0077373	H295R_Control	H295R_aza_5uM
PSMD4	0.689157	0.312225	2.20724	0.027297	0.0814701	H295R_Control	H295R_aza_5uM
RP11-126K1.2	0.812776	0.436923	1.86023	0.0628534	0.148839	H295R_Control	H295R_aza_5uM
ZNF687	0.774956	0.277609	2.79153	0.00524588	0.0235229	H295R_Control	H295R_aza_5uM
PI4KB	0.771934	0.270727	2.85134	0.0043536	0.0203978	H295R_Control	H295R_aza_5uM
RFX5	0.447993	0.26813	1.6708	0.0947605	0.200711	H295R_Control	H295R_aza_5uM
RP11-126K1.6	0.778671	0.347619	2.24001	0.0250903	0.0764808	H295R_Control	H295R_aza_5uM
PSMB4	0.176833	0.304053	0.581584	0.560847	0.700239	H295R_Control	H295R_aza_5uM
POGZ	0.663723	0.232626	2.85317	0.00432853	0.020337	H295R_Control	H295R_aza_5uM
CGN	0.423621	0.320178	1.32308	0.185809	0.325401	H295R_Control	H295R_aza_5uM
TUFT1	0.869781	0.245938	3.53659	0.000405331	0.00323951	H295R_Control	H295R_aza_5uM
SNX27	0.117962	0.248415	0.47486	0.634887	0.757997	H295R_Control	H295R_aza_5uM
MRPL9	0.890508	0.297893	2.98935	0.00279572	0.0146009	H295R_Control	H295R_aza_5uM
OAZ3	0.380785	0.346663	1.09843	0.272017	0.424575	H295R_Control	H295R_aza_5uM
TDRKH	0.525577	0.281691	1.86579	0.0620705	0.147531	H295R_Control	H295R_aza_5uM
RP11-98D18.9	1.90791	0.49541	3.85118	0.000117551	0.00122098	H295R_Control	H295R_aza_5uM
THEM5	0	2.85221	0	1	1	H295R_Control	H295R_aza_5uM
THEM4	0.476085	0.264773	1.79809	0.0721634	0.165039	H295R_Control	H295R_aza_5uM
S100A10	0.466232	0.306154	1.52287	0.127791	0.247989	H295R_Control	H295R_aza_5uM
S100A11	0.304115	0.316971	0.95944	0.337337	0.493419	H295R_Control	H295R_aza_5uM
TCHH	2.53562	0.357224	7.09811	1.26475e-12	1.26352e-10	H295R_Control	H295R_aza_5uM
FLG-AS1	0.505188	0.346239	1.45907	0.144545	0.271036	H295R_Control	H295R_aza_5uM
HRNR	1.39339	0.34367	4.05445	5.02525e-05	0.0006217	H295R_Control	H295R_aza_5uM
FLG	0.564451	0.571675	0.987365	0.323464	0.479086	H295R_Control	H295R_aza_5uM
LCE1F	0	1.83181	0	1	1	H295R_Control	H295R_aza_5uM
BX470102.3	1.5683	0.385002	4.07347	4.6318e-05	0.000581541	H295R_Control	H295R_aza_5uM
S100A6	-0.090148	0.270511	-0.33325	0.738945	0.833753	H295R_Control	H295R_aza_5uM
S100A5	0.200775	0.411149	0.488327	0.625318	0.751109	H295R_Control	H295R_aza_5uM
S100A4	-1.60073	0.433599	-3.69174	0.000222727	0.00201888	H295R_Control	H295R_aza_5uM
S100A3	1.32944	0.717215	1.85362	0.0637937	0.150262	H295R_Control	H295R_aza_5uM
S100A2	0.302851	0.391338	0.773886	0.438998	0.592925	H295R_Control	H295R_aza_5uM
S100A16	1.38663	0.349756	3.96455	7.35339e-05	0.000842941	H295R_Control	H295R_aza_5uM
S100A13	0.780681	0.385078	2.02733	0.0426283	0.112373	H295R_Control	H295R_aza_5uM
S100A1	1.02906	0.347242	2.96354	0.00304127	0.0155597	H295R_Control	H295R_aza_5uM
CHTOP	0.360369	0.280033	1.28688	0.198137	0.339773	H295R_Control	H295R_aza_5uM
SNAPIN	0.241025	0.314296	0.766872	0.443158	0.596548	H295R_Control	H295R_aza_5uM
ILF2	0.518892	0.29223	1.77563	0.0757936	0.171254	H295R_Control	H295R_aza_5uM
NPR1	0.314644	0.312815	1.00585	0.314489	0.469988	H295R_Control	H295R_aza_5uM
IControlS3	0.562237	0.256699	2.19025	0.0285058	0.0841587	H295R_Control	H295R_aza_5uM
SLC27A3	0.133423	0.319244	0.417934	0.675995	0.788435	H295R_Control	H295R_aza_5uM
GATAD2B	1.00743	0.261496	3.85257	0.000116884	0.00121609	H295R_Control	H295R_aza_5uM
DENND4B	1.10514	0.259796	4.25389	2.10092e-05	0.000304756	H295R_Control	H295R_aza_5uM
CRTC2	0.922695	0.284902	3.23864	0.001201	0.00758049	H295R_Control	H295R_aza_5uM
SLC39A1	0.881691	0.290659	3.03342	0.00241795	0.013065	H295R_Control	H295R_aza_5uM
RP11-422P24.10	-0.146545	0.431509	-0.339612	0.734149	0.830105	H295R_Control	H295R_aza_5uM
CREB3L4	0.570075	0.298019	1.91288	0.0557629	0.13634	H295R_Control	H295R_aza_5uM
JTB	0.671533	0.336923	1.99314	0.0462464	0.119189	H295R_Control	H295R_aza_5uM
RP11-422P24.11	0.531122	0.352583	1.50637	0.131971	0.254097	H295R_Control	H295R_aza_5uM
RAB13	0.561215	0.300517	1.8675	0.0618318	0.147076	H295R_Control	H295R_aza_5uM
RPS27	0.500679	0.251461	1.99108	0.0464721	0.119671	H295R_Control	H295R_aza_5uM
TPM3	0.404647	0.256524	1.57743	0.114697	0.229692	H295R_Control	H295R_aza_5uM
C1orf43	0.761577	0.275576	2.76358	0.00571709	0.0251576	H295R_Control	H295R_aza_5uM
UBAP2L	0.618991	0.24963	2.47963	0.0131518	0.0472427	H295R_Control	H295R_aza_5uM
AL590431.1	0.592943	0.380291	1.55918	0.118954	0.236179	H295R_Control	H295R_aza_5uM
HAX1	1.3565	0.307694	4.40859	1.04044e-05	0.000173551	H295R_Control	H295R_aza_5uM
ATP8B2	0.537892	0.271498	1.9812	0.0475685	0.121685	H295R_Control	H295R_aza_5uM
IL6R	-0.170082	0.306675	-0.554602	0.579167	0.714331	H295R_Control	H295R_aza_5uM
SHE	0.567644	0.629284	0.902047	0.367032	0.523854	H295R_Control	H295R_aza_5uM
UBE2Q1	0.389516	0.274368	1.41969	0.155699	0.286796	H295R_Control	H295R_aza_5uM
CHRNB2	1.03001	0.38849	2.65131	0.00801811	0.032524	H295R_Control	H295R_aza_5uM
ADAR	0.225521	0.254158	0.887324	0.374905	0.531427	H295R_Control	H295R_aza_5uM
KCNN3	-4.05295	0.345517	-11.7301	8.93382e-32	7.54583e-29	H295R_Control	H295R_aza_5uM
PMVK	0.353796	0.346182	1.02199	0.306783	0.461966	H295R_Control	H295R_aza_5uM
PBXIP1	-0.833512	0.294762	-2.82775	0.00468768	0.0216431	H295R_Control	H295R_aza_5uM
PYGO2	0.305606	0.287211	1.06405	0.287306	0.440889	H295R_Control	H295R_aza_5uM
RP11-307C12.12	0.114881	0.386684	0.297094	0.766395	0.853837	H295R_Control	H295R_aza_5uM
SHC1	0.62211	0.289455	2.14924	0.0316152	0.0904502	H295R_Control	H295R_aza_5uM
CKS1B	0.472234	0.314317	1.50241	0.13299	0.255424	H295R_Control	H295R_aza_5uM
FLAD1	0.585744	0.316723	1.84939	0.0644018	0.151354	H295R_Control	H295R_aza_5uM
ZBTB7B	0.376908	0.288842	1.30489	0.191929	0.333018	H295R_Control	H295R_aza_5uM
DCST2	-0.235298	0.415382	-0.566462	0.57108	0.708187	H295R_Control	H295R_aza_5uM
DCST1	0.123811	0.337374	0.366985	0.71363	0.816664	H295R_Control	H295R_aza_5uM
RP11-307C12.11	-0.0400184	0.339576	-0.117848	0.906188	0.94409	H295R_Control	H295R_aza_5uM
ADAM15	0.119344	0.32418	0.368142	0.712768	0.815909	H295R_Control	H295R_aza_5uM
EFNA4	-0.533391	0.297739	-1.79147	0.0732174	0.1671	H295R_Control	H295R_aza_5uM
EFNA3	-1.21276	0.327078	-3.70786	0.000209021	0.0019177	H295R_Control	H295R_aza_5uM
EFNA1	-0.454529	0.34175	-1.33	0.183518	0.322562	H295R_Control	H295R_aza_5uM
SLC50A1	0.8331	0.307763	2.70695	0.0067904	0.0287617	H295R_Control	H295R_aza_5uM
DPM3	0.296442	0.350628	0.84546	0.397854	0.553404	H295R_Control	H295R_aza_5uM
KRTCAP2	1.06388	0.291862	3.64514	0.000267246	0.00233473	H295R_Control	H295R_aza_5uM
TRIM46	2.16918	0.308734	7.02603	2.12495e-12	2.0459e-10	H295R_Control	H295R_aza_5uM
MUC1	-0.528961	0.359934	-1.46961	0.141669	0.267312	H295R_Control	H295R_aza_5uM
THBS3	0.725016	0.282351	2.56778	0.0102351	0.0391656	H295R_Control	H295R_aza_5uM
RP11-263K19.4	-0.0538047	0.39968	-0.134619	0.892913	0.93503	H295R_Control	H295R_aza_5uM
MTX1	0.781869	0.319036	2.45072	0.014257	0.0503085	H295R_Control	H295R_aza_5uM
GBAP1	1.23845	0.285498	4.33786	1.43874e-05	0.000225229	H295R_Control	H295R_aza_5uM
MTX1P1	0.31083	0.369603	0.840982	0.400358	0.555358	H295R_Control	H295R_aza_5uM
GBA	0.286808	0.27739	1.03395	0.301159	0.455749	H295R_Control	H295R_aza_5uM
FAM189B	-0.333683	0.311396	-1.07157	0.283913	0.437126	H295R_Control	H295R_aza_5uM
SCAMP3	0.158919	0.323457	0.491312	0.623205	0.749201	H295R_Control	H295R_aza_5uM
CLK2	0.565786	0.251334	2.25113	0.024377	0.0749708	H295R_Control	H295R_aza_5uM
HCN3	-0.0174107	0.27805	-0.0626172	0.950071	0.969799	H295R_Control	H295R_aza_5uM
FDPS	-0.681394	0.291988	-2.33363	0.0196149	0.0641021	H295R_Control	H295R_aza_5uM
RUSC1-AS1	-0.542163	0.281469	-1.92619	0.0540802	0.133402	H295R_Control	H295R_aza_5uM
RUSC1	0.0785132	0.3048	0.257589	0.796724	0.874364	H295R_Control	H295R_aza_5uM
ASH1L	0.894505	0.31723	2.81973	0.00480635	0.022085	H295R_Control	H295R_aza_5uM
ASH1L-AS1	0.107963	0.365721	0.295206	0.767836	0.854847	H295R_Control	H295R_aza_5uM
MSTO1	0.406013	0.297082	1.36667	0.171729	0.308058	H295R_Control	H295R_aza_5uM
MSTO2P	1.51485	0.290383	5.21675	1.82091e-07	5.52878e-06	H295R_Control	H295R_aza_5uM
RP11-29H23.5	0.0966466	0.399952	0.241646	0.809055	0.882217	H295R_Control	H295R_aza_5uM
YY1AP1	1.07341	0.256199	4.18974	2.7928e-05	0.000382713	H295R_Control	H295R_aza_5uM
DAP3	0.570858	0.284048	2.00972	0.0444609	0.115921	H295R_Control	H295R_aza_5uM
GON4L	1.38745	0.26805	5.17609	2.26587e-07	6.59943e-06	H295R_Control	H295R_aza_5uM
SYT11	2.3012	0.252796	9.10298	8.78856e-20	2.47438e-17	H295R_Control	H295R_aza_5uM
RIT1	0.406021	0.25529	1.59043	0.111738	0.225613	H295R_Control	H295R_aza_5uM
KIAA0907	1.13836	0.249676	4.55936	5.13103e-06	9.84609e-05	H295R_Control	H295R_aza_5uM
ARHGEF2	4.14779	0.262244	15.8165	2.39286e-56	7.4107e-53	H295R_Control	H295R_aza_5uM
RP11-336K24.12	1.83669	0.331186	5.5458	2.92611e-08	1.12109e-06	H295R_Control	H295R_aza_5uM
SSR2	0.457492	0.296048	1.54533	0.122267	0.240317	H295R_Control	H295R_aza_5uM
UBQLN4	0.590795	0.254666	2.31988	0.0203472	0.0658008	H295R_Control	H295R_aza_5uM
LAMTOR2	0.650804	0.332767	1.95573	0.0504966	0.126638	H295R_Control	H295R_aza_5uM
MEX3A	1.12149	0.243266	4.61016	4.02368e-06	8.0569e-05	H295R_Control	H295R_aza_5uM
LMNA	0.42194	0.293072	1.43971	0.149949	0.278969	H295R_Control	H295R_aza_5uM
SEMA4A	-0.533109	0.363654	-1.46598	0.142654	0.268613	H295R_Control	H295R_aza_5uM
SLC25A44	0.467918	0.2476	1.88982	0.0587823	0.141688	H295R_Control	H295R_aza_5uM
PMF1	0.692654	0.362089	1.91294	0.0557562	0.13634	H295R_Control	H295R_aza_5uM
BGLAP	1.42103	0.566028	2.51052	0.0120552	0.0441659	H295R_Control	H295R_aza_5uM
PAQR6	0.701817	0.301898	2.32468	0.0200891	0.065193	H295R_Control	H295R_aza_5uM
SMG5	1.20384	0.267191	4.50555	6.62015e-06	0.000120368	H295R_Control	H295R_aza_5uM
TMEM79	2.02759	0.306641	6.61225	3.78517e-11	2.90645e-09	H295R_Control	H295R_aza_5uM
C1orf85	0.0482282	0.323576	0.149048	0.881516	0.927696	H295R_Control	H295R_aza_5uM
CCT3	0.606826	0.285738	2.12371	0.0336941	0.0945775	H295R_Control	H295R_aza_5uM
TSACC	0.539946	0.308559	1.74989	0.0801365	0.178335	H295R_Control	H295R_aza_5uM
RHBG	-0.684274	0.423356	-1.61631	0.106028	0.216863	H295R_Control	H295R_aza_5uM
RP11-98G7.1	0.363351	0.381741	0.951827	0.341185	0.497793	H295R_Control	H295R_aza_5uM
MEF2D	0.718335	0.265699	2.70356	0.0068601	0.0289451	H295R_Control	H295R_aza_5uM
IQGAP3	0.649449	0.273787	2.3721	0.0176874	0.0593584	H295R_Control	H295R_aza_5uM
APOA1BP	0.370822	0.357607	1.03695	0.299757	0.454108	H295R_Control	H295R_aza_5uM
GPATCH4	1.55346	0.298169	5.21001	1.88832e-07	5.7148e-06	H295R_Control	H295R_aza_5uM
RP11-284F21.9	1.47896	0.286184	5.16786	2.36793e-07	6.84305e-06	H295R_Control	H295R_aza_5uM
BCAN	1.2764	0.293566	4.34791	1.37439e-05	0.000217636	H295R_Control	H295R_aza_5uM
RP11-284F21.10	0.926863	0.276341	3.35406	0.000796351	0.00553396	H295R_Control	H295R_aza_5uM
RP11-284F21.7	1.65342	0.36309	4.55373	5.27018e-06	9.99655e-05	H295R_Control	H295R_aza_5uM
NES	0.991722	0.321976	3.08011	0.00206922	0.0116024	H295R_Control	H295R_aza_5uM
CRABP2	1.48925	0.418937	3.55482	0.000378242	0.00307324	H295R_Control	H295R_aza_5uM
ISG20L2	0.799931	0.272247	2.93825	0.00330072	0.0165454	H295R_Control	H295R_aza_5uM
RRNAD1	0.454365	0.293738	1.54684	0.121902	0.239843	H295R_Control	H295R_aza_5uM
MRPL24	0.440374	0.356771	1.23433	0.217078	0.362291	H295R_Control	H295R_aza_5uM
HDGF	0.469871	0.286556	1.63972	0.101063	0.209723	H295R_Control	H295R_aza_5uM
PRCC	0.721493	0.281853	2.55982	0.0104727	0.0397876	H295R_Control	H295R_aza_5uM
SH2D2A	2.62952	0.452501	5.81108	6.20694e-09	2.80626e-07	H295R_Control	H295R_aza_5uM
PEAR1	-0.0260782	0.374957	-0.06955	0.944552	0.966608	H295R_Control	H295R_aza_5uM
LRRC71	0.388847	0.375162	1.03648	0.299979	0.454321	H295R_Control	H295R_aza_5uM
ARHGEF11	0.569699	0.269935	2.11051	0.0348148	0.0966576	H295R_Control	H295R_aza_5uM
RP11-110J1.2	0.126287	0.285306	0.442638	0.658027	0.775608	H295R_Control	H295R_aza_5uM
KRT8P45	1.17537	0.631526	1.86115	0.0627227	0.148629	H295R_Control	H295R_aza_5uM
ETV3	0.772641	0.274377	2.81598	0.0048629	0.0222815	H295R_Control	H295R_aza_5uM
KIRREL	-0.686599	0.270312	-2.54002	0.0110845	0.0415528	H295R_Control	H295R_aza_5uM
RP11-404O13.1	0.225354	0.638904	0.352719	0.724299	0.82479	H295R_Control	H295R_aza_5uM
ELL2P1	-0.0113543	0.512294	-0.0221637	0.982317	0.991387	H295R_Control	H295R_aza_5uM
RP11-144L1.8	1.00907	0.367	2.7495	0.00596861	0.0259253	H295R_Control	H295R_aza_5uM
IFI16	0.443897	0.235485	1.88504	0.059425	0.142803	H295R_Control	H295R_aza_5uM
CADM3	0.260921	0.450748	0.578862	0.562682	0.701596	H295R_Control	H295R_aza_5uM
DUSP23	-0.404904	0.436989	-0.926576	0.354146	0.510531	H295R_Control	H295R_aza_5uM
C1orf204	-0.048103	0.579661	-0.0829847	0.933864	0.960998	H295R_Control	H295R_aza_5uM
VSIG8	0.34129	0.550991	0.619412	0.535645	0.678345	H295R_Control	H295R_aza_5uM
RP11-190A12.8	-0.0578636	0.351025	-0.164842	0.869069	0.92012	H295R_Control	H295R_aza_5uM
CCDC19	2.32777	0.361061	6.44702	1.14072e-10	7.90928e-09	H295R_Control	H295R_aza_5uM
TAGLN2	0.417944	0.276685	1.51054	0.130906	0.252642	H295R_Control	H295R_aza_5uM
IGSF9	-0.643554	0.364168	-1.76719	0.0771966	0.173423	H295R_Control	H295R_aza_5uM
RP11-48O20.4	0	1.82233	0	1	1	H295R_Control	H295R_aza_5uM
RP11-226L15.5	-1.20288	0.305294	-3.94007	8.14567e-05	0.00091624	H295R_Control	H295R_aza_5uM
PIGM	-0.360042	0.270523	-1.33091	0.183218	0.322188	H295R_Control	H295R_aza_5uM
IGSF8	0.02637	0.349282	0.0754978	0.939819	0.963973	H295R_Control	H295R_aza_5uM
CASQ1	2.36097	0.531991	4.43798	9.08062e-06	0.000155948	H295R_Control	H295R_aza_5uM
RP11-536C5.7	0.772312	0.427337	1.80727	0.0707208	0.162741	H295R_Control	H295R_aza_5uM
PEA15	0.835183	0.264788	3.15416	0.00160959	0.0095588	H295R_Control	H295R_aza_5uM
DCAF8	0.65627	0.240145	2.73281	0.00627975	0.0270492	H295R_Control	H295R_aza_5uM
RP11-574F21.2	0.267628	0.421707	0.63463	0.525669	0.670528	H295R_Control	H295R_aza_5uM
RP11-179G5.1	0.57275	0.438029	1.30756	0.191022	0.331922	H295R_Control	H295R_aza_5uM
PEX19	0.392613	0.287178	1.36714	0.17158	0.30787	H295R_Control	H295R_aza_5uM
COPA	0.898357	0.25322	3.54774	0.000388553	0.00312686	H295R_Control	H295R_aza_5uM
SUMO1P3	0.402783	0.32323	1.24612	0.212722	0.35756	H295R_Control	H295R_aza_5uM
NCSTN	0.299225	0.267342	1.11926	0.26303	0.414311	H295R_Control	H295R_aza_5uM
NHLH1	0.77498	0.492399	1.57389	0.115514	0.230758	H295R_Control	H295R_aza_5uM
VANGL2	-0.313719	0.350965	-0.893875	0.371389	0.52858	H295R_Control	H295R_aza_5uM
SLAMF7	1.11445	0.418688	2.66178	0.0077729	0.0317766	H295R_Control	H295R_aza_5uM
RP11-312J18.5	-0.118394	0.277375	-0.426838	0.669497	0.783907	H295R_Control	H295R_aza_5uM
F11R	0.136708	0.306377	0.446208	0.655447	0.773548	H295R_Control	H295R_aza_5uM
USF1	0.683879	0.308425	2.21732	0.0266009	0.079803	H295R_Control	H295R_aza_5uM
ARHGAP30	-0.753013	0.32918	-2.28755	0.022164	0.0699714	H295R_Control	H295R_aza_5uM
KLHDC9	-0.430719	0.375303	-1.14766	0.251109	0.4008	H295R_Control	H295R_aza_5uM
PFDN2	1.05061	0.307538	3.41621	0.000635	0.00462185	H295R_Control	H295R_aza_5uM
NIT1	0.424742	0.297196	1.42917	0.152957	0.283097	H295R_Control	H295R_aza_5uM
DEDD	0.616952	0.281032	2.19531	0.0281416	0.0833216	H295R_Control	H295R_aza_5uM
UFC1	0.821974	0.306804	2.67915	0.00738088	0.0306021	H295R_Control	H295R_aza_5uM
USP21	0.426155	0.29628	1.43835	0.150334	0.279407	H295R_Control	H295R_aza_5uM
PPOX	0.490333	0.318362	1.54017	0.123518	0.242163	H295R_Control	H295R_aza_5uM
B4GALT3	0.506387	0.302091	1.67627	0.0936852	0.199183	H295R_Control	H295R_aza_5uM
NDUFS2	0.51099	0.29378	1.73936	0.0819709	0.181043	H295R_Control	H295R_aza_5uM
TOMM40L	0.285552	0.301654	0.94662	0.343832	0.500321	H295R_Control	H295R_aza_5uM
NR1I3	0.692257	0.282819	2.44771	0.0143769	0.0506256	H295R_Control	H295R_aza_5uM
PCP4L1	0.259648	0.432653	0.600129	0.54842	0.689682	H295R_Control	H295R_aza_5uM
MPZ	0.443928	0.429993	1.03241	0.301881	0.456506	H295R_Control	H295R_aza_5uM
SDHC	-0.304196	0.307448	-0.989422	0.322457	0.478313	H295R_Control	H295R_aza_5uM
C1orf192	0.215126	0.327918	0.656038	0.5118	0.65856	H295R_Control	H295R_aza_5uM
RP11-122G18.5	-0.213004	0.228189	-0.933456	0.350585	0.507224	H295R_Control	H295R_aza_5uM
RP11-122G18.8	0.0421527	0.464468	0.0907548	0.927687	0.95731	H295R_Control	H295R_aza_5uM
RP11-122G18.7	0.825799	0.492799	1.67573	0.0937909	0.199316	H295R_Control	H295R_aza_5uM
HSPA6	0.233979	0.456508	0.51254	0.608273	0.73803	H295R_Control	H295R_aza_5uM
FCRLB	1.53176	0.43536	3.51837	0.000434206	0.00341593	H295R_Control	H295R_aza_5uM
DUSP12	1.40364	0.304287	4.61289	3.97112e-06	7.96884e-05	H295R_Control	H295R_aza_5uM
ATF6	0.644573	0.253228	2.54542	0.0109146	0.0410721	H295R_Control	H295R_aza_5uM
RP11-456P18.2	1.14027	0.69769	1.63435	0.102186	0.211286	H295R_Control	H295R_aza_5uM
OLFML2B	-2.46726	0.443304	-5.56562	2.61223e-08	1.01337e-06	H295R_Control	H295R_aza_5uM
NOS1AP	0.648868	0.342873	1.89245	0.0584315	0.141055	H295R_Control	H295R_aza_5uM
C1orf226	0.166113	0.268663	0.618294	0.536381	0.678907	H295R_Control	H295R_aza_5uM
SH2D1B	-0.579507	0.481858	-1.20265	0.229112	0.37639	H295R_Control	H295R_aza_5uM
UHMK1	-0.680939	0.324844	-2.0962	0.0360643	0.0993546	H295R_Control	H295R_aza_5uM
UAP1	-0.305904	0.274227	-1.11552	0.264629	0.415949	H295R_Control	H295R_aza_5uM
RP11-359K18.4	0.96357	0.624229	1.54362	0.122682	0.240931	H295R_Control	H295R_aza_5uM
DDR2	0.901157	0.255695	3.52434	0.000424538	0.00335692	H295R_Control	H295R_aza_5uM
HSD17B7	-1.71726	0.26583	-6.45999	1.04711e-10	7.31483e-09	H295R_Control	H295R_aza_5uM
C1orf110	0.510772	0.507348	1.00675	0.314055	0.46959	H295R_Control	H295R_aza_5uM
RP11-331H2.4	0.719543	0.894036	0.804825	0.42092	0.575235	H295R_Control	H295R_aza_5uM
RGS4	1.3466	0.313231	4.29904	1.71537e-05	0.000259418	H295R_Control	H295R_aza_5uM
RGS5	-0.0494284	0.244922	-0.201813	0.840063	0.901886	H295R_Control	H295R_aza_5uM
RP11-267N12.1	-0.202324	0.54664	-0.370123	0.711291	0.814918	H295R_Control	H295R_aza_5uM
RP11-267N12.3	0.0821028	0.357291	0.229792	0.818253	0.888337	H295R_Control	H295R_aza_5uM
NUF2	-0.534924	0.281213	-1.9022	0.0571448	0.138805	H295R_Control	H295R_aza_5uM
PBX1	-0.213192	0.432287	-0.493173	0.62189	0.748249	H295R_Control	H295R_aza_5uM
RP11-477H21.2	-1.34508	0.498241	-2.69966	0.00694114	0.0292075	H295R_Control	H295R_aza_5uM
MGST3	-0.144615	0.274091	-0.527615	0.597766	0.730193	H295R_Control	H295R_aza_5uM
ALDH9A1	-0.176123	0.260251	-0.676741	0.49857	0.646686	H295R_Control	H295R_aza_5uM
TMCO1	0.300502	0.290211	1.03546	0.300454	0.45483	H295R_Control	H295R_aza_5uM
RP11-466F5.8	0.721176	0.366941	1.96537	0.0493712	0.124802	H295R_Control	H295R_aza_5uM
UCK2	0.483807	0.268711	1.80047	0.0717866	0.164508	H295R_Control	H295R_aza_5uM
RP11-525G13.2	-0.64698	0.592863	-1.09128	0.275149	0.427494	H295R_Control	H295R_aza_5uM
FAM78B	1.0196	0.443699	2.29796	0.0215643	0.068497	H295R_Control	H295R_aza_5uM
RP11-9L18.2	0.698443	0.348428	2.00456	0.0450105	0.116993	H295R_Control	H295R_aza_5uM
POGK	0.614461	0.239883	2.5615	0.010422	0.0396604	H295R_Control	H295R_aza_5uM
TADA1	-0.0419733	0.302577	-0.138719	0.889672	0.932951	H295R_Control	H295R_aza_5uM
ILDR2	0.356145	0.412183	0.864045	0.387563	0.543679	H295R_Control	H295R_aza_5uM
MAEL	7.07823	0.571154	12.3929	2.85643e-35	2.94878e-32	H295R_Control	H295R_aza_5uM
POU2F1	-0.253845	0.252923	-1.00364	0.315551	0.470902	H295R_Control	H295R_aza_5uM
CREG1	-1.01893	0.300375	-3.39219	0.000693369	0.00494405	H295R_Control	H295R_aza_5uM
MPZL1	-0.0192877	0.260474	-0.0740485	0.940972	0.964566	H295R_Control	H295R_aza_5uM
ADCY10	-0.837795	0.412836	-2.02937	0.042421	0.111938	H295R_Control	H295R_aza_5uM
MPC2	-0.595392	0.329695	-1.80589	0.0709362	0.163095	H295R_Control	H295R_aza_5uM
DCAF6	-0.0210314	0.267472	-0.0786302	0.937327	0.962693	H295R_Control	H295R_aza_5uM
GCSHP5	-0.777952	0.359015	-2.16691	0.0302418	0.0877454	H295R_Control	H295R_aza_5uM
GPR161	0.738697	0.267229	2.76428	0.00570483	0.0251261	H295R_Control	H295R_aza_5uM
TIPRL	0.242471	0.272147	0.890955	0.372953	0.529914	H295R_Control	H295R_aza_5uM
SFT2D2	-0.526151	0.26783	-1.9645	0.0494725	0.124956	H295R_Control	H295R_aza_5uM
TBX19	1.02674	0.313406	3.27608	0.00105259	0.00683173	H295R_Control	H295R_aza_5uM
ATP1B1	-1.26279	0.282745	-4.46618	7.96294e-06	0.00014052	H295R_Control	H295R_aza_5uM
NME7	0.502154	0.286811	1.75082	0.0799769	0.178117	H295R_Control	H295R_aza_5uM
BLZF1	0.842535	0.259018	3.25281	0.00114269	0.00728419	H295R_Control	H295R_aza_5uM
CCDC181	1.65213	0.318601	5.18556	2.15361e-07	6.32202e-06	H295R_Control	H295R_aza_5uM
SLC19A2	-0.68958	0.303876	-2.26928	0.0232511	0.0724191	H295R_Control	H295R_aza_5uM
AL021068.1	-1.34164	0.417291	-3.21512	0.00130391	0.00808448	H295R_Control	H295R_aza_5uM
SELP	0	1.72267	0	1	1	H295R_Control	H295R_aza_5uM
C1orf112	-0.10003	0.288376	-0.346872	0.728688	0.827369	H295R_Control	H295R_aza_5uM
SELL	-1.42696	0.382059	-3.73491	0.000187781	0.00175497	H295R_Control	H295R_aza_5uM
METTL18	-0.046615	0.326551	-0.142749	0.886488	0.930952	H295R_Control	H295R_aza_5uM
SCYL3	0.350084	0.269589	1.29859	0.194086	0.335271	H295R_Control	H295R_aza_5uM
KIFAP3	0.000920649	0.272187	0.00338241	0.997301	0.999507	H295R_Control	H295R_aza_5uM
RP11-576I22.2	0.174812	0.40053	0.436452	0.662509	0.778914	H295R_Control	H295R_aza_5uM
GORAB	0.461427	0.288121	1.60151	0.109265	0.221859	H295R_Control	H295R_aza_5uM
PRRX1	0.849852	0.353567	2.40365	0.0162323	0.0555589	H295R_Control	H295R_aza_5uM
FMO4	-0.441979	0.323155	-1.3677	0.171406	0.307617	H295R_Control	H295R_aza_5uM
PRRC2C	0.817631	0.254073	3.2181	0.00129044	0.00803045	H295R_Control	H295R_aza_5uM
PFN1P1	0.205427	0.31163	0.659201	0.509767	0.656307	H295R_Control	H295R_aza_5uM
VAMP4	0.278066	0.279544	0.994711	0.319877	0.475744	H295R_Control	H295R_aza_5uM
METTL13	0.635931	0.296313	2.14615	0.0318613	0.0908883	H295R_Control	H295R_aza_5uM
DNM3	-0.304911	0.353155	-0.863392	0.387922	0.544028	H295R_Control	H295R_aza_5uM
PIGC	0.122304	0.295364	0.41408	0.678816	0.789989	H295R_Control	H295R_aza_5uM
SUCO	-0.220223	0.299086	-0.736321	0.461535	0.613685	H295R_Control	H295R_aza_5uM
TNFSF18	1.46924	0.345545	4.25197	2.11901e-05	0.000306901	H295R_Control	H295R_aza_5uM
TNFSF4	1.47962	0.291733	5.07181	3.94041e-07	1.06271e-05	H295R_Control	H295R_aza_5uM
RP11-296O14.3	1.11789	0.338243	3.30498	0.000949829	0.00630573	H295R_Control	H295R_aza_5uM
PRDX6	-0.274355	0.297627	-0.921808	0.356629	0.512956	H295R_Control	H295R_aza_5uM
ANKRD45	-0.120172	0.331031	-0.363024	0.716587	0.818768	H295R_Control	H295R_aza_5uM
KLHL20	0.581124	0.308516	1.88361	0.0596174	0.143147	H295R_Control	H295R_aza_5uM
CENPL	0.484407	0.264451	1.83175	0.0669887	0.156028	H295R_Control	H295R_aza_5uM
DARS2	-0.657081	0.262053	-2.50743	0.0121611	0.0444576	H295R_Control	H295R_aza_5uM
GAS5-AS1	-1.49019	0.349353	-4.26556	1.99402e-05	0.000291755	H295R_Control	H295R_aza_5uM
GAS5	1.84725	0.311071	5.93837	2.87876e-09	1.41891e-07	H295R_Control	H295R_aza_5uM
ZBTB37	0.0219449	0.293282	0.0748254	0.940354	0.964223	H295R_Control	H295R_aza_5uM
SERPINC1	-0.0286619	0.415798	-0.0689323	0.945044	0.966898	H295R_Control	H295R_aza_5uM
RC3H1	-0.0874439	0.270137	-0.323702	0.746164	0.838846	H295R_Control	H295R_aza_5uM
RABGAP1L	-0.249785	0.26602	-0.938972	0.347745	0.504356	H295R_Control	H295R_aza_5uM
CACYBP	-0.0833194	0.29965	-0.278056	0.78097	0.863089	H295R_Control	H295R_aza_5uM
MRPS14	0.157062	0.288595	0.54423	0.586283	0.720333	H295R_Control	H295R_aza_5uM
SDCCAG3P2	1.80596	0.426983	4.22958	2.34127e-05	0.000331092	H295R_Control	H295R_aza_5uM
KIAA0040	0.09026	0.561399	0.160777	0.872269	0.92209	H295R_Control	H295R_aza_5uM
RP11-318C24.1	0.579185	0.422136	1.37204	0.170053	0.305838	H295R_Control	H295R_aza_5uM
RFWD2	0.292424	0.285151	1.0255	0.305125	0.460176	H295R_Control	H295R_aza_5uM
PAPPA2	2.18163	0.33233	6.56463	5.21609e-11	3.9241e-09	H295R_Control	H295R_aza_5uM
ASTN1	-0.849186	0.320395	-2.65044	0.00803877	0.0325723	H295R_Control	H295R_aza_5uM
BRINP2	0.955274	0.438373	2.17913	0.0293218	0.0859071	H295R_Control	H295R_aza_5uM
RP11-568K15.1	-0.510769	0.308518	-1.65555	0.0978121	0.205174	H295R_Control	H295R_aza_5uM
RASAL2-AS1	-0.136114	0.329311	-0.41333	0.679365	0.790285	H295R_Control	H295R_aza_5uM
RASAL2	1.04799	0.290569	3.60667	0.000310151	0.00263187	H295R_Control	H295R_aza_5uM
RALGPS2	-1.02592	0.292191	-3.51113	0.000446208	0.00349702	H295R_Control	H295R_aza_5uM
PTPN2P1	0.254872	0.451425	0.564594	0.57235	0.709163	H295R_Control	H295R_aza_5uM
ANGPTL1	-0.0526214	0.37851	-0.139022	0.889433	0.932857	H295R_Control	H295R_aza_5uM
FAM20B	-0.624553	0.237714	-2.62733	0.00860581	0.034374	H295R_Control	H295R_aza_5uM
TOR3A	0.548716	0.306556	1.78993	0.0734644	0.167417	H295R_Control	H295R_aza_5uM
ABL2	0.546307	0.258541	2.11303	0.0345979	0.0962855	H295R_Control	H295R_aza_5uM
SNORA67	1.63252	0.458059	3.56399	0.000365264	0.00300059	H295R_Control	H295R_aza_5uM
SOAT1	-0.319858	0.286105	-1.11798	0.263578	0.414892	H295R_Control	H295R_aza_5uM
AXDND1	1.74268	0.531405	3.27937	0.00104038	0.00677139	H295R_Control	H295R_aza_5uM
TDRD5	0.25225	0.383042	0.658545	0.510188	0.656713	H295R_Control	H295R_aza_5uM
TOR1AIP2	-0.255733	0.280741	-0.910922	0.362336	0.5189	H295R_Control	H295R_aza_5uM
TOR1AIP1	0.418999	0.256462	1.63376	0.102309	0.211398	H295R_Control	H295R_aza_5uM
CEP350	0.271505	0.267292	1.01576	0.309743	0.464983	H295R_Control	H295R_aza_5uM
QSOX1	-0.497594	0.299659	-1.66053	0.0968071	0.203769	H295R_Control	H295R_aza_5uM
LHX4	0.0770011	0.425504	0.180965	0.856395	0.912526	H295R_Control	H295R_aza_5uM
RP5-1180C10.2	1.36239	0.273652	4.97856	6.40593e-07	1.62356e-05	H295R_Control	H295R_aza_5uM
ACBD6	0.413431	0.302938	1.36474	0.172336	0.30873	H295R_Control	H295R_aza_5uM
XPR1	-0.38458	0.248351	-1.54854	0.121493	0.239379	H295R_Control	H295R_aza_5uM
KIAA1614	1.10156	0.464398	2.37201	0.0176914	0.0593612	H295R_Control	H295R_aza_5uM
RP11-46A10.5	1.02704	0.460756	2.22903	0.0258121	0.0780986	H295R_Control	H295R_aza_5uM
STX6	0.12903	0.283786	0.454674	0.649344	0.76913	H295R_Control	H295R_aza_5uM
MR1	-0.0835307	0.271499	-0.307665	0.758337	0.84791	H295R_Control	H295R_aza_5uM
IER5	0.590991	0.31405	1.88184	0.0598579	0.143557	H295R_Control	H295R_aza_5uM
RP11-309G3.3	-0.42583	0.332337	-1.28132	0.200081	0.342206	H295R_Control	H295R_aza_5uM
ZNF648	0.112402	0.347691	0.323282	0.746482	0.839149	H295R_Control	H295R_aza_5uM
RP11-416K24.2	0.79191	0.45308	1.74784	0.0804922	0.178904	H295R_Control	H295R_aza_5uM
GLUL	0.23508	0.26535	0.885924	0.375658	0.532293	H295R_Control	H295R_aza_5uM
RNASEL	-0.0517922	0.288165	-0.179731	0.857364	0.913139	H295R_Control	H295R_aza_5uM
RGS16	1.30448	0.417982	3.12091	0.00180295	0.0104336	H295R_Control	H295R_aza_5uM
NPL	0.957951	0.431811	2.21845	0.0265241	0.0796495	H295R_Control	H295R_aza_5uM
DHX9	0.353181	0.27077	1.30436	0.192112	0.33318	H295R_Control	H295R_aza_5uM
HMGN1P4	0.291613	0.483725	0.602848	0.54661	0.687871	H295R_Control	H295R_aza_5uM
LAMC1	-0.602237	0.288566	-2.087	0.036888	0.101099	H295R_Control	H295R_aza_5uM
LAMC2	2.75221	0.413569	6.65477	2.83748e-11	2.21538e-09	H295R_Control	H295R_aza_5uM
NMNAT2	1.91599	0.277334	6.90861	4.89433e-12	4.41488e-10	H295R_Control	H295R_aza_5uM
SMG7-AS1	2.1369	0.486923	4.38858	1.14091e-05	0.000187283	H295R_Control	H295R_aza_5uM
SMG7	0.904548	0.242191	3.73485	0.000187826	0.00175497	H295R_Control	H295R_aza_5uM
NCF2	0.531482	0.360838	1.47291	0.140775	0.26614	H295R_Control	H295R_aza_5uM
ARPC5	-0.526447	0.292998	-1.79676	0.0723739	0.165459	H295R_Control	H295R_aza_5uM
RGL1	-0.230036	0.262726	-0.875573	0.381262	0.537743	H295R_Control	H295R_aza_5uM
COLGALT2	1.19534	0.387735	3.08288	0.00205011	0.0115265	H295R_Control	H295R_aza_5uM
TSEN15	-0.118143	0.284423	-0.415379	0.677864	0.789475	H295R_Control	H295R_aza_5uM
C1orf21	-0.898895	0.293967	-3.05781	0.00222962	0.012305	H295R_Control	H295R_aza_5uM
EDEM3	-0.486484	0.304491	-1.59769	0.110111	0.223128	H295R_Control	H295R_aza_5uM
FAM129A	5.77597	0.263261	21.9401	1.07575e-106	1.99895e-102	H295R_Control	H295R_aza_5uM
RNF2	0.41025	0.302342	1.35691	0.174811	0.311751	H295R_Control	H295R_aza_5uM
TRMT1L	-0.127138	0.26434	-0.480966	0.630541	0.754651	H295R_Control	H295R_aza_5uM
SWT1	-0.179517	0.283072	-0.634174	0.525967	0.670706	H295R_Control	H295R_aza_5uM
CTA-253N17.1	-0.128865	0.476604	-0.270381	0.786867	0.867028	H295R_Control	H295R_aza_5uM
IVNS1ABP	-0.433576	0.258218	-1.67911	0.0931308	0.198322	H295R_Control	H295R_aza_5uM
GS1-279B7.2	1.29811	0.365793	3.54877	0.000387038	0.00312014	H295R_Control	H295R_aza_5uM
HMCN1	-0.946117	0.463933	-2.03934	0.041416	0.109989	H295R_Control	H295R_aza_5uM
TPR	0.401962	0.237173	1.6948	0.0901131	0.193851	H295R_Control	H295R_aza_5uM
C1orf27	-0.0324465	0.246271	-0.131751	0.895181	0.936641	H295R_Control	H295R_aza_5uM
PLA2G4A	-0.179232	0.422787	-0.423929	0.671617	0.785312	H295R_Control	H295R_aza_5uM
LINC01036	0.260069	0.401574	0.647624	0.517228	0.663185	H295R_Control	H295R_aza_5uM
RP11-142L4.3	0.463722	0.303617	1.52733	0.12668	0.246644	H295R_Control	H295R_aza_5uM
RP11-142L4.2	-1.64978	0.457752	-3.60409	0.000313249	0.00264822	H295R_Control	H295R_aza_5uM
RP5-1011O1.2	-0.39516	0.31464	-1.25591	0.209148	0.353019	H295R_Control	H295R_aza_5uM
MIR4426	0.243521	0.337638	0.721249	0.470756	0.62141	H295R_Control	H295R_aza_5uM
RGS2	-0.8475	0.301411	-2.81178	0.00492688	0.0224814	H295R_Control	H295R_aza_5uM
UCHL5	-0.203373	0.277352	-0.733266	0.463396	0.615424	H295R_Control	H295R_aza_5uM
TROVE2	-0.389006	0.278044	-1.39908	0.161789	0.29477	H295R_Control	H295R_aza_5uM
RP11-101E13.5	-0.931493	0.403212	-2.31018	0.0208779	0.0670041	H295R_Control	H295R_aza_5uM
GLRX2	-0.268959	0.318469	-0.844538	0.398369	0.553788	H295R_Control	H295R_aza_5uM
CDC73	0.169844	0.297746	0.570432	0.568385	0.706197	H295R_Control	H295R_aza_5uM
ASPM	-1.37652	0.275481	-4.99677	5.82973e-07	1.49418e-05	H295R_Control	H295R_aza_5uM
ZBTB41	-0.97009	0.333361	-2.91003	0.00361395	0.0177563	H295R_Control	H295R_aza_5uM
DENND1B	-0.658702	0.321729	-2.04738	0.0406207	0.108638	H295R_Control	H295R_aza_5uM
C1orf53	0.163418	0.367682	0.444453	0.656715	0.774749	H295R_Control	H295R_aza_5uM
LHX9	1.03938	0.457189	2.27342	0.0230009	0.0719107	H295R_Control	H295R_aza_5uM
NEK7	-0.81838	0.339097	-2.41341	0.015804	0.054454	H295R_Control	H295R_aza_5uM
ATP6V1G3	0.265399	0.58109	0.456727	0.647868	0.767724	H295R_Control	H295R_aza_5uM
PTPRC	0.30743	0.609471	0.504421	0.613966	0.742223	H295R_Control	H295R_aza_5uM
NR5A2	0.0279426	0.769959	0.036291	0.97105	0.983971	H295R_Control	H295R_aza_5uM
LINC00862	0.26102	0.618763	0.421842	0.67314	0.786487	H295R_Control	H295R_aza_5uM
ZNF281	0.0146885	0.285311	0.0514823	0.958941	0.976065	H295R_Control	H295R_aza_5uM
RP11-469A15.2	0.177338	0.697348	0.254304	0.799261	0.875957	H295R_Control	H295R_aza_5uM
KIF14	-0.693044	0.316071	-2.19268	0.0283303	0.0837202	H295R_Control	H295R_aza_5uM
DDX59	0.221958	0.260632	0.851616	0.394427	0.550161	H295R_Control	H295R_aza_5uM
CAMSAP2	0.31582	0.274709	1.14965	0.250286	0.399769	H295R_Control	H295R_aza_5uM
C1orf106	0.194018	0.364173	0.532762	0.594198	0.727077	H295R_Control	H295R_aza_5uM
KIF21B	1.11437	0.366476	3.04078	0.00235968	0.0128247	H295R_Control	H295R_aza_5uM
TMEM9	-0.0609659	0.32654	-0.186703	0.851894	0.909764	H295R_Control	H295R_aza_5uM
RP11-134G8.8	1.0882	0.433822	2.5084	0.0121279	0.0443886	H295R_Control	H295R_aza_5uM
PHLDA3	0.433865	0.37539	1.15577	0.247774	0.397216	H295R_Control	H295R_aza_5uM
CSRP1	1.26087	0.291991	4.31817	1.57326e-05	0.00024281	H295R_Control	H295R_aza_5uM
RPS10P7	1.92892	0.430138	4.48443	7.31106e-06	0.000130881	H295R_Control	H295R_aza_5uM
NAV1	-0.328614	0.27656	-1.18822	0.234747	0.38247	H295R_Control	H295R_aza_5uM
IPO9	0.373621	0.242381	1.54146	0.123204	0.241751	H295R_Control	H295R_aza_5uM
SHISA4	-0.082523	0.342116	-0.241214	0.80939	0.882426	H295R_Control	H295R_aza_5uM
LMOD1	-1.38038	0.312496	-4.41729	9.99477e-06	0.000168075	H295R_Control	H295R_aza_5uM
TIMM17A	-0.55617	0.3276	-1.69771	0.0895621	0.192996	H295R_Control	H295R_aza_5uM
RNPEP	0.445555	0.288733	1.54314	0.122797	0.241105	H295R_Control	H295R_aza_5uM
RP11-465N4.5	0.00675604	0.383749	0.0176054	0.985954	0.993061	H295R_Control	H295R_aza_5uM
RP11-465N4.4	0.675285	0.313588	2.15342	0.0312858	0.0898398	H295R_Control	H295R_aza_5uM
ELF3	0.240932	0.409768	0.587971	0.556552	0.696655	H295R_Control	H295R_aza_5uM
ARL8A	0.791592	0.298403	2.65276	0.00798365	0.0324054	H295R_Control	H295R_aza_5uM
LGR6	-0.0787097	0.436874	-0.180166	0.857023	0.91288	H295R_Control	H295R_aza_5uM
UBE2T	-0.0452542	0.314335	-0.143968	0.885526	0.930335	H295R_Control	H295R_aza_5uM
PPP1R12B	0.257556	0.24657	1.04455	0.296229	0.450711	H295R_Control	H295R_aza_5uM
RP11-175B9.3	0.333873	0.299843	1.11349	0.265498	0.417242	H295R_Control	H295R_aza_5uM
SYT2	0.0101819	0.409592	0.0248586	0.980168	0.990347	H295R_Control	H295R_aza_5uM
KDM5B	0.554435	0.25338	2.18816	0.0286582	0.0844743	H295R_Control	H295R_aza_5uM
RP11-480I12.2	-0.236676	0.3325	-0.711808	0.476584	0.626477	H295R_Control	H295R_aza_5uM
PCAT6	0.494461	0.466561	1.0598	0.289237	0.442823	H295R_Control	H295R_aza_5uM
RP11-480I12.5	0.614617	0.63654	0.965559	0.334265	0.490315	H295R_Control	H295R_aza_5uM
RP11-480I12.7	-0.429346	0.624154	-0.687885	0.491525	0.640499	H295R_Control	H295R_aza_5uM
RABIF	0.607974	0.276746	2.19687	0.02803	0.0830574	H295R_Control	H295R_aza_5uM
KLHL12	0.32326	0.261278	1.23723	0.216003	0.361085	H295R_Control	H295R_aza_5uM
HNRNPA1P59	1.34456	0.403084	3.33569	0.000850877	0.0058086	H295R_Control	H295R_aza_5uM
ADIPOR1	0.322127	0.279824	1.15117	0.24966	0.399303	H295R_Control	H295R_aza_5uM
CYB5R1	0.233319	0.296126	0.787902	0.430754	0.585346	H295R_Control	H295R_aza_5uM
TMEM183A	0.473412	0.275677	1.71727	0.0859299	0.187239	H295R_Control	H295R_aza_5uM
PPFIA4	-1.15767	0.441438	-2.6225	0.00872872	0.0347615	H295R_Control	H295R_aza_5uM
ADORA1	-0.372896	0.311531	-1.19698	0.231315	0.378504	H295R_Control	H295R_aza_5uM
BTG2	0.0180894	0.271728	0.0665718	0.946923	0.968021	H295R_Control	H295R_aza_5uM
PRELP	0.153125	0.604975	0.253109	0.800184	0.876556	H295R_Control	H295R_aza_5uM
ATP2B4	-0.904756	0.26156	-3.45908	0.000542026	0.00409096	H295R_Control	H295R_aza_5uM
ZC3H11A	0.210106	0.248927	0.844046	0.398643	0.554004	H295R_Control	H295R_aza_5uM
ZBED6	0.554871	0.632198	0.877686	0.380114	0.536764	H295R_Control	H295R_aza_5uM
SNRPE	-0.342057	0.332627	-1.02835	0.303786	0.458603	H295R_Control	H295R_aza_5uM
RP11-450D21.1	0.708998	0.419678	1.68939	0.0911456	0.195416	H295R_Control	H295R_aza_5uM
SOX13	-0.628506	0.274859	-2.28665	0.0222163	0.0701006	H295R_Control	H295R_aza_5uM
ETNK2	-0.805568	0.409798	-1.96577	0.0493254	0.124761	H295R_Control	H295R_aza_5uM
GOLT1A	1.83894	0.428883	4.28774	1.805e-05	0.000269618	H295R_Control	H295R_aza_5uM
PLEKHA6	1.79857	0.371383	4.84291	1.27954e-06	3.02115e-05	H295R_Control	H295R_aza_5uM
PPP1R15B	0.388118	0.262519	1.47844	0.13929	0.264058	H295R_Control	H295R_aza_5uM
PIK3C2B	-0.207724	0.287515	-0.72248	0.47	0.620843	H295R_Control	H295R_aza_5uM
MDM4	0.516693	0.233243	2.21526	0.0267422	0.0801877	H295R_Control	H295R_aza_5uM
LRRN2	0.649449	0.469588	1.38302	0.166659	0.30135	H295R_Control	H295R_aza_5uM
NFASC	-0.143736	0.370313	-0.388147	0.697907	0.804897	H295R_Control	H295R_aza_5uM
TMEM81	0.876006	0.344169	2.54528	0.0109191	0.041081	H295R_Control	H295R_aza_5uM
RBBP5	0.495257	0.227276	2.1791	0.0293245	0.0859071	H295R_Control	H295R_aza_5uM
DSTYK	0.110058	0.243228	0.452488	0.650917	0.770012	H295R_Control	H295R_aza_5uM
TMCC2	0.659015	0.347743	1.89512	0.0580762	0.140426	H295R_Control	H295R_aza_5uM
NUAK2	-1.22748	0.284971	-4.30738	1.65203e-05	0.000252634	H295R_Control	H295R_aza_5uM
KLHDC8A	-0.0739705	0.366646	-0.201749	0.840113	0.901886	H295R_Control	H295R_aza_5uM
SNRPGP10	0.756786	0.298165	2.53815	0.0111441	0.0417021	H295R_Control	H295R_aza_5uM
LEMD1-AS1	-1.24209	0.442835	-2.80486	0.00503378	0.0228058	H295R_Control	H295R_aza_5uM
CDK18	-0.299749	0.419629	-0.714318	0.475031	0.625054	H295R_Control	H295R_aza_5uM
MFSD4	-0.0561589	0.415882	-0.135036	0.892584	0.934832	H295R_Control	H295R_aza_5uM
ELK4	-0.121892	0.266425	-0.45751	0.647304	0.767252	H295R_Control	H295R_aza_5uM
SLC45A3	0.974393	0.323517	3.01188	0.00259636	0.01382	H295R_Control	H295R_aza_5uM
NUCKS1	-0.330605	0.275145	-1.20156	0.229532	0.376815	H295R_Control	H295R_aza_5uM
RAB7L1	-0.332178	0.257852	-1.28825	0.197659	0.339191	H295R_Control	H295R_aza_5uM
SLC41A1	-0.048681	0.259636	-0.187497	0.851271	0.909354	H295R_Control	H295R_aza_5uM
SLC26A9	-1.86978	0.441819	-4.23202	2.31604e-05	0.000328524	H295R_Control	H295R_aza_5uM
RP11-312O7.2	0.617088	0.473744	1.30258	0.192719	0.333934	H295R_Control	H295R_aza_5uM
FAM72A	-0.720283	0.279512	-2.57693	0.00996829	0.038358	H295R_Control	H295R_aza_5uM
SNORD60	-1.7569	0.543467	-3.23276	0.00122602	0.00770698	H295R_Control	H295R_aza_5uM
SRGAP2	0.289293	0.252421	1.14607	0.251764	0.401638	H295R_Control	H295R_aza_5uM
IKBKE	-0.115602	0.278991	-0.414356	0.678613	0.789902	H295R_Control	H295R_aza_5uM
RASSF5	-1.26179	0.343196	-3.67659	0.000236369	0.00211499	H295R_Control	H295R_aza_5uM
EIF2D	0.490803	0.294852	1.66457	0.0959977	0.202501	H295R_Control	H295R_aza_5uM
DYRK3	0.504923	0.292263	1.72763	0.0840542	0.184294	H295R_Control	H295R_aza_5uM
MAPKAPK2	0.879605	0.272883	3.22338	0.00126689	0.00790695	H295R_Control	H295R_aza_5uM
RP11-343H5.4	-0.198666	0.456768	-0.434939	0.663607	0.77986	H295R_Control	H295R_aza_5uM
FAIM3	1.04238	0.47473	2.19573	0.0281115	0.083259	H295R_Control	H295R_aza_5uM
C1orf116	0.290319	0.41047	0.707284	0.47939	0.629186	H295R_Control	H295R_aza_5uM
YOD1	-0.872827	0.29636	-2.94516	0.00322789	0.0162585	H295R_Control	H295R_aza_5uM
PFKFB2	0.116404	0.275724	0.422176	0.672897	0.786301	H295R_Control	H295R_aza_5uM
C4BPB	0.338167	0.669474	0.505124	0.613472	0.742012	H295R_Control	H295R_aza_5uM
C4BPAP2	0.062286	0.563511	0.110532	0.911987	0.948069	H295R_Control	H295R_aza_5uM
CD55	0.144498	0.275623	0.524261	0.600097	0.731741	H295R_Control	H295R_aza_5uM
CD46	-1.23664	0.285906	-4.32535	1.52288e-05	0.000236015	H295R_Control	H295R_aza_5uM
C1orf132	1.1515	0.361155	3.18838	0.00143072	0.0086938	H295R_Control	H295R_aza_5uM
CD34	-1.24879	0.586979	-2.12748	0.03338	0.0938803	H295R_Control	H295R_aza_5uM
PLXNA2	0.620549	0.460028	1.34894	0.177357	0.315012	H295R_Control	H295R_aza_5uM
CAMK1G	-0.619452	0.390915	-1.58462	0.113052	0.227476	H295R_Control	H295R_aza_5uM
LAMB3	0.395492	0.327077	1.20917	0.226597	0.373813	H295R_Control	H295R_aza_5uM
G0S2	0.791826	0.827731	0.956622	0.338758	0.49506	H295R_Control	H295R_aza_5uM
TRAF3IP3	-0.616833	0.368594	-1.67348	0.0942336	0.199882	H295R_Control	H295R_aza_5uM
C1orf74	0.0873981	0.29799	0.293292	0.769299	0.855511	H295R_Control	H295R_aza_5uM
IRF6	-0.316701	0.356001	-0.889608	0.373676	0.530499	H295R_Control	H295R_aza_5uM
DIEXF	0.763674	0.247143	3.09	0.00200153	0.0113013	H295R_Control	H295R_aza_5uM
SYT14	0.0920946	0.370456	0.248598	0.803672	0.878874	H295R_Control	H295R_aza_5uM
SERTAD4-AS1	1.16488	0.381456	3.05376	0.00225991	0.0124369	H295R_Control	H295R_aza_5uM
SERTAD4	-1.66693	0.314891	-5.29367	1.19889e-07	3.87439e-06	H295R_Control	H295R_aza_5uM
ST13P19	0.799589	0.3699	2.16163	0.0306464	0.0886115	H295R_Control	H295R_aza_5uM
HHAT	0.0317193	0.279842	0.113347	0.909755	0.946745	H295R_Control	H295R_aza_5uM
KCNH1	2.30441	0.4316	5.33923	9.33406e-08	3.1593e-06	H295R_Control	H295R_aza_5uM
IPO8P1	0.589492	0.414515	1.42213	0.154989	0.285942	H295R_Control	H295R_aza_5uM
KCNH1-IT1	1.37565	0.79932	1.72102	0.0852472	0.186119	H295R_Control	H295R_aza_5uM
RP11-543B16.2	0.800153	0.466435	1.71547	0.0862596	0.187844	H295R_Control	H295R_aza_5uM
RCOR3	0.368097	0.28484	1.2923	0.196255	0.33765	H295R_Control	H295R_aza_5uM
TRAF5	0.311842	0.262519	1.18788	0.23488	0.382619	H295R_Control	H295R_aza_5uM
LINC00467	0.981839	0.316557	3.10162	0.00192467	0.0110078	H295R_Control	H295R_aza_5uM
SNX25P1	-0.136168	0.387808	-0.351122	0.725496	0.825344	H295R_Control	H295R_aza_5uM
SLC30A1	-1.34116	0.314165	-4.26895	1.96397e-05	0.000288493	H295R_Control	H295R_aza_5uM
RP11-354K1.1	-0.556344	1.19441	-0.46579	0.641365	0.762563	H295R_Control	H295R_aza_5uM
NEK2	-0.117282	0.300223	-0.39065	0.696056	0.803162	H295R_Control	H295R_aza_5uM
LPGAT1	-0.551597	0.272489	-2.02429	0.0429398	0.112961	H295R_Control	H295R_aza_5uM
IControlS7	0.595731	0.251079	2.37268	0.0176596	0.0593185	H295R_Control	H295R_aza_5uM
DTL	-0.123317	0.261334	-0.471875	0.637016	0.759514	H295R_Control	H295R_aza_5uM
RPL21P28	0.361558	0.496491	0.728227	0.466475	0.617891	H295R_Control	H295R_aza_5uM
PPP2R5A	-0.495719	0.307622	-1.61146	0.10708	0.218488	H295R_Control	H295R_aza_5uM
TMEM206	0.0382126	0.306261	0.124771	0.900705	0.940222	H295R_Control	H295R_aza_5uM
NENF	0.256658	0.381856	0.672134	0.501499	0.649533	H295R_Control	H295R_aza_5uM
RP11-61J19.4	0.867345	0.347102	2.49882	0.0124607	0.0453618	H295R_Control	H295R_aza_5uM
ATF3	4.23424	0.282133	15.008	6.51206e-51	1.72867e-47	H295R_Control	H295R_aza_5uM
BATF3	1.16086	0.412544	2.81392	0.00489418	0.0223669	H295R_Control	H295R_aza_5uM
NSL1	0.173069	0.288839	0.599188	0.549048	0.690098	H295R_Control	H295R_aza_5uM
TATDN3	1.03411	0.271647	3.80683	0.000140758	0.00141305	H295R_Control	H295R_aza_5uM
FLVCR1-AS1	0.157162	0.342197	0.459275	0.646037	0.766336	H295R_Control	H295R_aza_5uM
FLVCR1	-0.859007	0.27395	-3.13563	0.00171484	0.0100426	H295R_Control	H295R_aza_5uM
VASH2	-0.746718	0.347195	-2.15072	0.0314986	0.0902417	H295R_Control	H295R_aza_5uM
ANGEL2	0.382788	0.282065	1.35709	0.174752	0.311696	H295R_Control	H295R_aza_5uM
RPS6KC1	-0.0420682	0.262646	-0.16017	0.872747	0.922279	H295R_Control	H295R_aza_5uM
PROX1-AS1	-0.280086	0.397076	-0.705372	0.480579	0.630346	H295R_Control	H295R_aza_5uM
PROX1	0.644403	0.34879	1.84754	0.064669	0.151785	H295R_Control	H295R_aza_5uM
SMYD2	0.180594	0.305041	0.592032	0.553829	0.69451	H295R_Control	H295R_aza_5uM
PTPN14	0.428774	0.259578	1.65182	0.098572	0.206106	H295R_Control	H295R_aza_5uM
RP11-365D23.4	-0.333752	0.33622	-0.992657	0.320877	0.476621	H295R_Control	H295R_aza_5uM
CENPF	0.0173978	0.237125	0.0733697	0.941512	0.964823	H295R_Control	H295R_aza_5uM
KCNK2	-1.40056	0.402289	-3.48148	0.000498643	0.00382884	H295R_Control	H295R_aza_5uM
KCTD3	-0.355097	0.262761	-1.35141	0.176565	0.314073	H295R_Control	H295R_aza_5uM
USH2A	-0.761987	0.451462	-1.68782	0.0914454	0.19572	H295R_Control	H295R_aza_5uM
ESRRG	-1.61588	0.385146	-4.19551	2.72261e-05	0.000374752	H295R_Control	H295R_aza_5uM
GPATCH2	0.0719788	0.286469	0.251262	0.801612	0.877293	H295R_Control	H295R_aza_5uM
RP11-361K17.2	0.43163	0.49505	0.871892	0.383267	0.539413	H295R_Control	H295R_aza_5uM
SPATA17	1.05711	0.405437	2.60734	0.00912483	0.0359563	H295R_Control	H295R_aza_5uM
RRP15	0.346531	0.289501	1.19699	0.231309	0.378504	H295R_Control	H295R_aza_5uM
RP11-224O19.2	0.940117	0.454684	2.06763	0.0386748	0.104837	H295R_Control	H295R_aza_5uM
TGFB2	-0.54325	0.289295	-1.87784	0.0604028	0.144491	H295R_Control	H295R_aza_5uM
LYPLAL1	-0.828614	0.312695	-2.64991	0.00805127	0.0326016	H295R_Control	H295R_aza_5uM
RIMKLBP2	1.00082	0.371259	2.69574	0.00702332	0.0294865	H295R_Control	H295R_aza_5uM
RP11-392O17.1	0.853163	0.324369	2.63022	0.00853296	0.0341502	H295R_Control	H295R_aza_5uM
RP11-95P13.1	1.5745	0.337485	4.66538	3.08041e-06	6.40987e-05	H295R_Control	H295R_aza_5uM
ZC3H11B	-0.085632	0.32635	-0.262393	0.793019	0.87179	H295R_Control	H295R_aza_5uM
SLC30A10	-0.313329	0.347974	-0.900439	0.367887	0.524601	H295R_Control	H295R_aza_5uM
EPRS	0.182982	0.243299	0.752088	0.451998	0.605379	H295R_Control	H295R_aza_5uM
BPControl1	0.339165	0.291639	1.16296	0.244845	0.394153	H295R_Control	H295R_aza_5uM
IARS2	-0.322382	0.278059	-1.1594	0.246294	0.395637	H295R_Control	H295R_aza_5uM
RPS15AP12	0.367778	0.468821	0.784473	0.432762	0.587062	H295R_Control	H295R_aza_5uM
RAB3GAP2	0.608294	0.255409	2.38165	0.0172353	0.0583627	H295R_Control	H295R_aza_5uM
MORF4L1P1	0.611448	0.26153	2.33797	0.019389	0.0635201	H295R_Control	H295R_aza_5uM
MARK1	0.127359	0.263015	0.484229	0.628223	0.753236	H295R_Control	H295R_aza_5uM
C1orf115	-0.0538443	0.288531	-0.186615	0.851962	0.909785	H295R_Control	H295R_aza_5uM
MARC2	0.00382941	0.290885	0.0131647	0.989496	0.99485	H295R_Control	H295R_aza_5uM
MARC1	-0.151731	0.35358	-0.429127	0.667831	0.782843	H295R_Control	H295R_aza_5uM
HLX	2.82684	0.481287	5.87351	4.26675e-09	2.01231e-07	H295R_Control	H295R_aza_5uM
DUSP10	0.581161	0.268837	2.16176	0.0306369	0.0886115	H295R_Control	H295R_aza_5uM
TAF1A	0.455288	0.27863	1.63403	0.102253	0.21133	H295R_Control	H295R_aza_5uM
RP11-378J18.3	0.668252	0.400702	1.6677	0.0953746	0.201507	H295R_Control	H295R_aza_5uM
MIA3	0.713002	0.250673	2.84435	0.00445017	0.0207563	H295R_Control	H295R_aza_5uM
RP11-378J18.8	-1.00535	0.404598	-2.48482	0.0129618	0.0467409	H295R_Control	H295R_aza_5uM
AIDA	-0.0550667	0.285724	-0.192727	0.847173	0.907185	H295R_Control	H295R_aza_5uM
BROX	-0.256875	0.341858	-0.751408	0.452407	0.605883	H295R_Control	H295R_aza_5uM
RP11-452F19.3	0.512171	0.3541	1.4464	0.148065	0.276129	H295R_Control	H295R_aza_5uM
DISP1	0.42807	0.226652	1.88866	0.0589368	0.141953	H295R_Control	H295R_aza_5uM
CAPN2	0.459462	0.247254	1.85826	0.0631323	0.149252	H295R_Control	H295R_aza_5uM
TP53BP2	0.875994	0.266403	3.28822	0.00100822	0.00659904	H295R_Control	H295R_aza_5uM
RP11-504P24.8	0.716033	0.301451	2.37528	0.0175354	0.0590188	H295R_Control	H295R_aza_5uM
RP11-504P24.2	1.29541	0.690152	1.87699	0.0605196	0.144687	H295R_Control	H295R_aza_5uM
FBXO28	0.239351	0.299576	0.798967	0.42431	0.578831	H295R_Control	H295R_aza_5uM
RP11-365O16.1	0.144233	0.333582	0.432376	0.665468	0.781158	H295R_Control	H295R_aza_5uM
DEGS1	-0.310336	0.278773	-1.11322	0.265615	0.417391	H295R_Control	H295R_aza_5uM
NVL	0.913677	0.265802	3.43744	0.000587246	0.00435096	H295R_Control	H295R_aza_5uM
CNIH4	-0.0658597	0.283667	-0.232172	0.816404	0.887211	H295R_Control	H295R_aza_5uM
WDR26	-0.0324928	0.260899	-0.124542	0.900886	0.940253	H295R_Control	H295R_aza_5uM
CNIH3	1.66202	0.261128	6.36478	1.95565e-10	1.27063e-08	H295R_Control	H295R_aza_5uM
RP11-100E13.1	1.78072	0.421073	4.229	2.34728e-05	0.000331571	H295R_Control	H295R_aza_5uM
DNAH14	0.789882	0.276164	2.86019	0.00423388	0.0199934	H295R_Control	H295R_aza_5uM
LBR	-0.886185	0.314914	-2.81405	0.00489211	0.0223669	H295R_Control	H295R_aza_5uM
ENAH	-0.0743863	0.271121	-0.274365	0.783804	0.864715	H295R_Control	H295R_aza_5uM
RP11-145A3.1	0.0775688	0.599308	0.129431	0.897017	0.937665	H295R_Control	H295R_aza_5uM
SRP9	-1.29857	0.349836	-3.71193	0.000205686	0.00189399	H295R_Control	H295R_aza_5uM
EPHX1	-0.222486	0.30422	-0.731334	0.464575	0.616112	H295R_Control	H295R_aza_5uM
RP11-285F7.2	1.17025	0.378356	3.09298	0.00198158	0.0112227	H295R_Control	H295R_aza_5uM
TMEM63A	1.05829	0.256304	4.12905	3.64263e-05	0.000478018	H295R_Control	H295R_aza_5uM
PYCR2	0.412977	0.312138	1.32306	0.185816	0.325401	H295R_Control	H295R_aza_5uM
SDE2	0.894437	0.356475	2.50911	0.0121035	0.0443165	H295R_Control	H295R_aza_5uM
H3F3A	-0.377352	0.241358	-1.56345	0.117946	0.234604	H295R_Control	H295R_aza_5uM
ACBD3	0.601893	0.290329	2.07314	0.0381593	0.103803	H295R_Control	H295R_aza_5uM
LIN9	-0.0789595	0.304219	-0.259548	0.795212	0.873324	H295R_Control	H295R_aza_5uM
PARP1	0.229523	0.26272	0.873643	0.382313	0.538594	H295R_Control	H295R_aza_5uM
ITPKB	1.05347	0.314363	3.35112	0.000804859	0.00557431	H295R_Control	H295R_aza_5uM
PSEN2	0.152837	0.295264	0.517627	0.604718	0.73559	H295R_Control	H295R_aza_5uM
ADCK3	0.0552568	0.293874	0.188029	0.850854	0.909095	H295R_Control	H295R_aza_5uM
CDC42BPA	0.21685	0.26689	0.812507	0.416501	0.570799	H295R_Control	H295R_aza_5uM
ZNF678	0.0147367	0.307898	0.0478623	0.961826	0.978198	H295R_Control	H295R_aza_5uM
SNAP47	0.386366	0.293279	1.3174	0.187704	0.328027	H295R_Control	H295R_aza_5uM
JMJD4	0.547135	0.368749	1.48376	0.137873	0.262038	H295R_Control	H295R_aza_5uM
WControl9A	1.91689	0.312668	6.13076	8.74575e-10	4.86568e-08	H295R_Control	H295R_aza_5uM
ARF1	0.395175	0.286426	1.37968	0.167686	0.302548	H295R_Control	H295R_aza_5uM
C1orf35	1.11315	0.354567	3.13947	0.00169256	0.00994345	H295R_Control	H295R_aza_5uM
MRPL55	0.286184	0.381714	0.749733	0.453416	0.606805	H295R_Control	H295R_aza_5uM
FAM96AP2	-0.570967	0.445755	-1.2809	0.20023	0.342373	H295R_Control	H295R_aza_5uM
GUK1	0.804533	0.354088	2.27213	0.0230788	0.072015	H295R_Control	H295R_aza_5uM
GJC2	1.19644	0.44831	2.66878	0.00761284	0.0313523	H295R_Control	H295R_aza_5uM
IBA57	1.0647	0.323191	3.29433	0.000986576	0.006494	H295R_Control	H295R_aza_5uM
C1orf145	0.442947	0.385412	1.14928	0.25044	0.399909	H295R_Control	H295R_aza_5uM
OBSCN	1.2073	0.309584	3.89974	9.62956e-05	0.00104948	H295R_Control	H295R_aza_5uM
TRIM11	1.01174	0.307769	3.28732	0.00101144	0.00661781	H295R_Control	H295R_aza_5uM
TRIM17	0.933529	0.329354	2.83442	0.00459085	0.0212789	H295R_Control	H295R_aza_5uM
HIST3H2A	0.92753	0.453323	2.04607	0.0407499	0.108826	H295R_Control	H295R_aza_5uM
RNF187	1.41396	0.318353	4.4415	8.93356e-06	0.000153707	H295R_Control	H295R_aza_5uM
DUSP5P1	1.40356	0.353105	3.97492	7.04042e-05	0.000813083	H295R_Control	H295R_aza_5uM
FTH1P2	1.02598	0.306171	3.35099	0.000805224	0.00557477	H295R_Control	H295R_aza_5uM
RHOU	0.00768706	0.357172	0.021522	0.982829	0.991742	H295R_Control	H295R_aza_5uM
RP5-1061H20.4	0.417343	0.366174	1.13974	0.254394	0.404861	H295R_Control	H295R_aza_5uM
RAB4A	0.187642	0.302472	0.620364	0.535018	0.67769	H295R_Control	H295R_aza_5uM
CCSAP	0.00960249	0.28355	0.0338653	0.972985	0.985447	H295R_Control	H295R_aza_5uM
RP5-1068B5.3	-0.610484	0.469198	-1.30112	0.193216	0.334521	H295R_Control	H295R_aza_5uM
NUP133	0.0649561	0.257414	0.252341	0.800777	0.876904	H295R_Control	H295R_aza_5uM
ABCB10	-0.300025	0.33486	-0.895972	0.370268	0.527389	H295R_Control	H295R_aza_5uM
TAF5L	0.516075	0.264926	1.948	0.0514151	0.128344	H295R_Control	H295R_aza_5uM
URB2	0.746926	0.289116	2.58348	0.00978093	0.0378093	H295R_Control	H295R_aza_5uM
GALControl2	-0.219252	0.279146	-0.785438	0.432197	0.586682	H295R_Control	H295R_aza_5uM
PGBD5	-0.431196	0.319577	-1.34927	0.17725	0.314901	H295R_Control	H295R_aza_5uM
COG2	0.501084	0.256107	1.95654	0.0504014	0.126511	H295R_Control	H295R_aza_5uM
C1orf198	0.751108	0.267898	2.80371	0.0050518	0.0228456	H295R_Control	H295R_aza_5uM
TTC13	0.265383	0.257836	1.02927	0.303353	0.458123	H295R_Control	H295R_aza_5uM
ARV1	0.219931	0.281933	0.780081	0.435343	0.589488	H295R_Control	H295R_aza_5uM
FAM89A	0.117051	0.306476	0.381927	0.702515	0.808195	H295R_Control	H295R_aza_5uM
RP11-423F24.3	0.458417	0.51598	0.88844	0.374304	0.530941	H295R_Control	H295R_aza_5uM
C1orf131	0.525728	0.277616	1.89372	0.0582618	0.140746	H295R_Control	H295R_aza_5uM
GNPAT	-0.0732762	0.271284	-0.270108	0.787077	0.867157	H295R_Control	H295R_aza_5uM
EXOC8	-0.00935754	0.268385	-0.0348661	0.972187	0.9848	H295R_Control	H295R_aza_5uM
SPRTN	0.531804	0.249763	2.12924	0.0332347	0.0936418	H295R_Control	H295R_aza_5uM
EGLN1	-0.411678	0.307719	-1.33784	0.180949	0.319295	H295R_Control	H295R_aza_5uM
RP11-295G20.2	0.643826	0.372322	1.72922	0.0837702	0.183845	H295R_Control	H295R_aza_5uM
TSNAX	-0.0696993	0.363964	-0.191501	0.848133	0.907678	H295R_Control	H295R_aza_5uM
DISC1	0.0663455	0.255307	0.259865	0.794968	0.87321	H295R_Control	H295R_aza_5uM
SIPA1L2	2.00543	0.245526	8.16789	3.13832e-16	5.60734e-14	H295R_Control	H295R_aza_5uM
MAP10	1.31052	0.432641	3.02911	0.00245276	0.0132185	H295R_Control	H295R_aza_5uM
ControlPCR	-0.180556	0.273936	-0.659115	0.509822	0.656333	H295R_Control	H295R_aza_5uM
PCNXL2	1.25415	0.241927	5.18401	2.17171e-07	6.35507e-06	H295R_Control	H295R_aza_5uM
MLK4	-0.51574	0.337495	-1.52814	0.126477	0.246301	H295R_Control	H295R_aza_5uM
KCNK1	-0.0843505	0.360057	-0.23427	0.814775	0.885807	H295R_Control	H295R_aza_5uM
SLC35F3	-0.311725	0.362545	-0.859825	0.389886	0.545793	H295R_Control	H295R_aza_5uM
RP5-827C21.1	0.20684	0.484415	0.42699	0.669387	0.783907	H295R_Control	H295R_aza_5uM
RP5-827C21.4	1.13788	0.345973	3.28893	0.00100569	0.00658944	H295R_Control	H295R_aza_5uM
COA6	-0.222747	0.333479	-0.667949	0.504166	0.651489	H295R_Control	H295R_aza_5uM
TARBP1	0.0883365	0.268129	0.329455	0.741812	0.835772	H295R_Control	H295R_aza_5uM
IRF2BP2	0.145555	0.29379	0.495438	0.620291	0.747099	H295R_Control	H295R_aza_5uM
RP4-781K5.8	-1.53167	0.40818	-3.75244	0.000175125	0.00166624	H295R_Control	H295R_aza_5uM
TOMM20	-0.359071	0.289762	-1.23919	0.215275	0.360522	H295R_Control	H295R_aza_5uM
RBM34	0.979988	0.376705	2.60147	0.00928244	0.0363453	H295R_Control	H295R_aza_5uM
ARID4B	0.370661	0.285222	1.29955	0.193755	0.334947	H295R_Control	H295R_aza_5uM
GGPS1	0.71024	0.259735	2.73448	0.00624793	0.0269434	H295R_Control	H295R_aza_5uM
TBCE	0.607647	0.288784	2.10415	0.035365	0.0979509	H295R_Control	H295R_aza_5uM
B3GALControl2	0.755176	0.337047	2.24057	0.0250542	0.0763961	H295R_Control	H295R_aza_5uM
GNG4	-1.251	0.371058	-3.37143	0.000747781	0.00525539	H295R_Control	H295R_aza_5uM
LYST	0.645156	0.273793	2.35636	0.0184549	0.0613484	H295R_Control	H295R_aza_5uM
NID1	-0.133924	0.296356	-0.451901	0.65134	0.770267	H295R_Control	H295R_aza_5uM
GPR137B	0.27599	0.284903	0.968718	0.332686	0.488654	H295R_Control	H295R_aza_5uM
ERO1LB	-0.760304	0.362585	-2.0969	0.0360024	0.0992429	H295R_Control	H295R_aza_5uM
EDARADD	-0.176376	0.461255	-0.382383	0.702177	0.807967	H295R_Control	H295R_aza_5uM
LGALS8	0.21151	0.236181	0.895538	0.370499	0.527678	H295R_Control	H295R_aza_5uM
RP11-385F5.5	1.77337	0.374837	4.73103	2.23383e-06	4.87769e-05	H295R_Control	H295R_aza_5uM
HEATR1	0.57237	0.314885	1.81771	0.0691083	0.159723	H295R_Control	H295R_aza_5uM
ACTN2	-0.1212	0.450523	-0.26902	0.787915	0.867932	H295R_Control	H295R_aza_5uM
MTR	0.236041	0.258622	0.912688	0.361407	0.518223	H295R_Control	H295R_aza_5uM
RPL35P1	0.446124	0.301739	1.47851	0.139271	0.264056	H295R_Control	H295R_aza_5uM
RYR2	0.873528	0.324377	2.69294	0.00708247	0.0296611	H295R_Control	H295R_aza_5uM
RP11-371I1.2	0.757776	0.330017	2.29617	0.021666	0.0687522	H295R_Control	H295R_aza_5uM
RP11-177F15.1	-0.0663906	0.646202	-0.10274	0.91817	0.951292	H295R_Control	H295R_aza_5uM
CHRM3	0.0907865	0.376632	0.241048	0.809518	0.882514	H295R_Control	H295R_aza_5uM
FMN2	-0.397277	0.373391	-1.06397	0.287343	0.440909	H295R_Control	H295R_aza_5uM
RP11-567G24.1	0.0929387	0.280897	0.330864	0.740747	0.834946	H295R_Control	H295R_aza_5uM
GREM2	-0.355279	0.368909	-0.963054	0.33552	0.491599	H295R_Control	H295R_aza_5uM
RGS7	1.10488	0.381299	2.89767	0.0037595	0.0182729	H295R_Control	H295R_aza_5uM
FH	-0.0791785	0.290032	-0.272999	0.784854	0.865323	H295R_Control	H295R_aza_5uM
OPN3	-0.501102	0.366279	-1.36809	0.171284	0.307479	H295R_Control	H295R_aza_5uM
CHML	0.943684	0.280693	3.36198	0.000773852	0.00539577	H295R_Control	H295R_aza_5uM
EXO1	0.782359	0.256798	3.04659	0.00231453	0.012657	H295R_Control	H295R_aza_5uM
PLD5	-0.946442	0.425081	-2.2265	0.0259809	0.0784562	H295R_Control	H295R_aza_5uM
RP11-261C10.7	3.30652	0.41379	7.99081	1.3405e-15	2.18502e-13	H295R_Control	H295R_aza_5uM
RP11-261C10.3	0.972126	0.607387	1.60051	0.109486	0.222177	H295R_Control	H295R_aza_5uM
CEP170	0.456592	0.302448	1.50966	0.131131	0.252873	H295R_Control	H295R_aza_5uM
SDCCAG8	0.491027	0.281268	1.74576	0.080852	0.179273	H295R_Control	H295R_aza_5uM
AKT3	0.0364618	0.248752	0.146579	0.883465	0.928958	H295R_Control	H295R_aza_5uM
ZBTB18	-0.306168	0.298488	-1.02573	0.305019	0.460054	H295R_Control	H295R_aza_5uM
ADSS	0.0323356	0.270317	0.119621	0.904783	0.943138	H295R_Control	H295R_aza_5uM
C1orf101	-0.116827	0.416593	-0.280435	0.779144	0.862038	H295R_Control	H295R_aza_5uM
DESI2	-0.422977	0.271341	-1.55884	0.119034	0.236287	H295R_Control	H295R_aza_5uM
COX20	1.19477	0.279377	4.27656	1.89808e-05	0.000280366	H295R_Control	H295R_aza_5uM
HNRNPU-AS1	-0.945682	0.389382	-2.42867	0.0151541	0.0526836	H295R_Control	H295R_aza_5uM
HNRNPU	0.348541	0.253069	1.37725	0.168434	0.303602	H295R_Control	H295R_aza_5uM
RP11-156E8.1	-0.185944	0.43905	-0.423513	0.671921	0.785489	H295R_Control	H295R_aza_5uM
EFCAB2	0.749779	0.26986	2.7784	0.0054627	0.02429	H295R_Control	H295R_aza_5uM
KIF26B	1.52779	0.263223	5.80415	6.46948e-09	2.91786e-07	H295R_Control	H295R_aza_5uM
SMYD3	-0.0403518	0.31267	-0.129056	0.897314	0.937841	H295R_Control	H295R_aza_5uM
TFB2M	0.354043	0.287555	1.23122	0.218241	0.363611	H295R_Control	H295R_aza_5uM
CNST	0.503058	0.251064	2.0037	0.0451018	0.117169	H295R_Control	H295R_aza_5uM
SCCPDH	0.0262673	0.30464	0.0862241	0.931288	0.959375	H295R_Control	H295R_aza_5uM
RP11-439E19.10	-0.330258	0.381096	-0.866601	0.386161	0.542458	H295R_Control	H295R_aza_5uM
RP11-439E19.3	0.459194	0.422705	1.08632	0.277337	0.429635	H295R_Control	H295R_aza_5uM
AHCTF1	0.326312	0.241633	1.35045	0.176873	0.314452	H295R_Control	H295R_aza_5uM
ZNF670	0.665914	0.290858	2.28948	0.0220514	0.0696632	H295R_Control	H295R_aza_5uM
ZNF695	0.490268	0.41499	1.1814	0.237445	0.38558	H295R_Control	H295R_aza_5uM
ZNF669	0.479637	0.351652	1.36395	0.172582	0.309012	H295R_Control	H295R_aza_5uM
ZNF124	0.569477	0.317574	1.79321	0.0729391	0.166546	H295R_Control	H295R_aza_5uM
RP11-488L18.10	-0.934383	0.543844	-1.71811	0.0857766	0.186969	H295R_Control	H295R_aza_5uM
MIR3916	-0.176401	0.336055	-0.524916	0.599642	0.731413	H295R_Control	H295R_aza_5uM
ZNF496	1.14456	0.261013	4.38508	1.15945e-05	0.00018999	H295R_Control	H295R_aza_5uM
NLRP3	-1.13212	0.439974	-2.57315	0.0100777	0.0387309	H295R_Control	H295R_aza_5uM
XX-CR54.3	1.27911	0.458021	2.7927	0.00522705	0.0234555	H295R_Control	H295R_aza_5uM
SH3BP5L	0.620017	0.291638	2.12598	0.0335047	0.0941456	H295R_Control	H295R_aza_5uM
ZNF672	0.280149	0.331142	0.846008	0.397548	0.553084	H295R_Control	H295R_aza_5uM
ZNF692	1.19703	0.299493	3.99686	6.41889e-05	0.00075491	H295R_Control	H295R_aza_5uM
PGBD2	0.61599	0.283298	2.17436	0.0296783	0.0866158	H295R_Control	H295R_aza_5uM
FAM110C	0.263641	0.941824	0.279926	0.779534	0.862084	H295R_Control	H295R_aza_5uM
SH3YL1	0.554346	0.291126	1.90414	0.0568913	0.138299	H295R_Control	H295R_aza_5uM
ACP1	0.363355	0.281118	1.29253	0.196172	0.337556	H295R_Control	H295R_aza_5uM
FAM150B	0.788411	0.535099	1.47339	0.140645	0.265974	H295R_Control	H295R_aza_5uM
TMEM18	0.75688	0.282449	2.67971	0.0073687	0.0305773	H295R_Control	H295R_aza_5uM
PXDN	-0.160678	0.595674	-0.269741	0.787359	0.867416	H295R_Control	H295R_aza_5uM
TSSC1	0.811631	0.329636	2.46221	0.0138085	0.0490907	H295R_Control	H295R_aza_5uM
TRAPPC12	0.309411	0.291661	1.06086	0.288755	0.442272	H295R_Control	H295R_aza_5uM
TRAPPC12-AS1	1.49217	0.446576	3.34136	0.000833687	0.00573549	H295R_Control	H295R_aza_5uM
ADI1	0.177895	0.30476	0.583721	0.559408	0.699147	H295R_Control	H295R_aza_5uM
AC142528.1	0.926108	0.472144	1.96149	0.0498215	0.125544	H295R_Control	H295R_aza_5uM
AC108488.4	1.17194	0.356934	3.28335	0.00102581	0.00670002	H295R_Control	H295R_aza_5uM
RNASEH1	0.927044	0.284145	3.26257	0.00110407	0.00708419	H295R_Control	H295R_aza_5uM
AC108488.3	0.686775	0.318947	2.15326	0.0312986	0.089843	H295R_Control	H295R_aza_5uM
RPS7	0.19362	0.281768	0.687161	0.491981	0.641001	H295R_Control	H295R_aza_5uM
TMSB4XP2	0.617914	0.653956	0.944887	0.344717	0.501254	H295R_Control	H295R_aza_5uM
CMPK2	-0.0325022	0.318425	-0.102072	0.9187	0.951682	H295R_Control	H295R_aza_5uM
RSAD2	-0.737446	0.384708	-1.9169	0.0552511	0.135325	H295R_Control	H295R_aza_5uM
RNF144A-AS1	0.478771	0.447538	1.06979	0.284715	0.438106	H295R_Control	H295R_aza_5uM
RNF144A	-0.212035	0.302514	-0.700911	0.483359	0.63292	H295R_Control	H295R_aza_5uM
LINC00299	-0.248304	0.394521	-0.629382	0.529099	0.673405	H295R_Control	H295R_aza_5uM
AC011747.4	0.553791	0.487928	1.13499	0.256381	0.407291	H295R_Control	H295R_aza_5uM
AC011747.6	0.592015	0.483603	1.22418	0.220886	0.366834	H295R_Control	H295R_aza_5uM
AC011747.7	-0.317517	0.401953	-0.789936	0.429565	0.584048	H295R_Control	H295R_aza_5uM
ID2	-0.121163	0.334811	-0.361885	0.717438	0.819337	H295R_Control	H295R_aza_5uM
RP11-434B12.1	-0.820261	0.361608	-2.26837	0.0233065	0.0725066	H295R_Control	H295R_aza_5uM
KIDINS220	0.489622	0.294517	1.66246	0.0964214	0.203095	H295R_Control	H295R_aza_5uM
MBOAT2	-0.522785	0.297289	-1.75851	0.0786608	0.175848	H295R_Control	H295R_aza_5uM
ASAP2	1.03205	0.387212	2.66532	0.00769144	0.0315571	H295R_Control	H295R_aza_5uM
ITGB1BP1	0.322959	0.287957	1.12155	0.262054	0.413144	H295R_Control	H295R_aza_5uM
CPSF3	0.253817	0.285527	0.888942	0.374034	0.53076	H295R_Control	H295R_aza_5uM
IAH1	0.672033	0.308347	2.17947	0.0292966	0.0858829	H295R_Control	H295R_aza_5uM
ADAM17	0.620885	0.330689	1.87755	0.0604433	0.144569	H295R_Control	H295R_aza_5uM
RP11-214N9.1	1.06375	0.444683	2.39216	0.0167496	0.0569725	H295R_Control	H295R_aza_5uM
YWHAQ	-0.387189	0.269873	-1.43471	0.15137	0.280883	H295R_Control	H295R_aza_5uM
TAF1B	0.0455079	0.277004	0.164286	0.869506	0.920218	H295R_Control	H295R_aza_5uM
RP11-95D17.1	0.0329711	0.351381	0.0938329	0.925242	0.955841	H295R_Control	H295R_aza_5uM
GRHL1	0.92867	0.343405	2.7043	0.00684493	0.0289074	H295R_Control	H295R_aza_5uM
RP11-254F7.2	-0.147644	0.278664	-0.529826	0.596233	0.728942	H295R_Control	H295R_aza_5uM
KLF11	0.684867	0.292639	2.34032	0.0192674	0.0632305	H295R_Control	H295R_aza_5uM
CYS1	0.342787	0.355775	0.963495	0.335299	0.491444	H295R_Control	H295R_aza_5uM
RRM2	-0.00652302	0.272819	-0.0239097	0.980925	0.990843	H295R_Control	H295R_aza_5uM
C2orf48	0.452553	0.459355	0.985191	0.32453	0.480397	H295R_Control	H295R_aza_5uM
HPCAL1	0.355106	0.334544	1.06146	0.28848	0.441957	H295R_Control	H295R_aza_5uM
ODC1	0.93591	0.300664	3.11281	0.00185318	0.0106612	H295R_Control	H295R_aza_5uM
RP11-320M2.1	0.101474	0.362295	0.280087	0.77941	0.862084	H295R_Control	H295R_aza_5uM
NOL10	0.502033	0.272807	1.84025	0.0657321	0.153659	H295R_Control	H295R_aza_5uM
RN7SL832P	-0.134254	0.456918	-0.293825	0.768892	0.855235	H295R_Control	H295R_aza_5uM
ATP6V1C2	0.399886	0.381518	1.04814	0.294573	0.448852	H295R_Control	H295R_aza_5uM
RP11-791G15.2	0.819411	0.535411	1.53043	0.125909	0.245477	H295R_Control	H295R_aza_5uM
PDIA6	0.324132	0.279794	1.15847	0.246674	0.396102	H295R_Control	H295R_aza_5uM
PQLC3	-0.662621	0.323086	-2.05091	0.0402753	0.107947	H295R_Control	H295R_aza_5uM
ROCK2	0.0334394	0.24708	0.135338	0.892344	0.934729	H295R_Control	H295R_aza_5uM
E2F6	0.240788	0.305843	0.787293	0.43111	0.585677	H295R_Control	H295R_aza_5uM
GREB1	-0.755568	0.315768	-2.3928	0.0167204	0.0568942	H295R_Control	H295R_aza_5uM
LPIN1	-0.0419132	0.262462	-0.159692	0.873123	0.922469	H295R_Control	H295R_aza_5uM
AC096559.1	-1.88587	1.05321	-1.79059	0.0733595	0.167291	H295R_Control	H295R_aza_5uM
RP11-333O1.1	-1.57468	0.599571	-2.62634	0.00863086	0.0344456	H295R_Control	H295R_aza_5uM
TRIB2	-0.622365	0.288327	-2.15854	0.0308858	0.0890488	H295R_Control	H295R_aza_5uM
AC064875.2	0.129668	1.23333	0.105137	0.916267	0.950275	H295R_Control	H295R_aza_5uM
FAM84A	-0.696973	0.562649	-1.23874	0.215443	0.360566	H295R_Control	H295R_aza_5uM
NBAS	0.987484	0.257341	3.83725	0.000124418	0.00127872	H295R_Control	H295R_aza_5uM
DDX1	0.578208	0.278424	2.07671	0.0378281	0.103113	H295R_Control	H295R_aza_5uM
FAM49A	-0.814117	0.287902	-2.82776	0.00468757	0.0216431	H295R_Control	H295R_aza_5uM
VSNL1	-1.19991	0.299412	-4.00757	6.13473e-05	0.000729338	H295R_Control	H295R_aza_5uM
SMC6	0.345788	0.249184	1.38768	0.165235	0.29945	H295R_Control	H295R_aza_5uM
GEN1	-0.518228	0.260534	-1.9891	0.0466905	0.120026	H295R_Control	H295R_aza_5uM
KCNS3	0.603349	0.357229	1.68897	0.0912246	0.195436	H295R_Control	H295R_aza_5uM
RDH14	0.120145	0.329392	0.364747	0.715301	0.817952	H295R_Control	H295R_aza_5uM
OSR1	-0.0840081	1.28356	-0.0654493	0.947816	0.968541	H295R_Control	H295R_aza_5uM
TTC32	0.151471	0.279103	0.542709	0.58733	0.721238	H295R_Control	H295R_aza_5uM
WDR35	0.534673	0.255726	2.0908	0.0365456	0.100413	H295R_Control	H295R_aza_5uM
MATN3	-1.76702	0.32425	-5.44957	5.0491e-08	1.86155e-06	H295R_Control	H295R_aza_5uM
LAPTM4A	-0.487047	0.288198	-1.68997	0.0910331	0.195264	H295R_Control	H295R_aza_5uM
SDC1	-0.799922	0.316024	-2.53121	0.0113671	0.0423378	H295R_Control	H295R_aza_5uM
AC007041.2	-0.357408	0.42558	-0.839814	0.401012	0.555842	H295R_Control	H295R_aza_5uM
PUM2	0.00726409	0.273949	0.0265162	0.978846	0.989541	H295R_Control	H295R_aza_5uM
RHOB	1.01067	0.307292	3.28897	0.00100556	0.00658944	H295R_Control	H295R_aza_5uM
HS1BP3	0.684211	0.299329	2.28581	0.0222651	0.0701952	H295R_Control	H295R_aza_5uM
C2orf43	-0.0130476	0.274346	-0.0475589	0.962068	0.97839	H295R_Control	H295R_aza_5uM
APOB	0.33657	0.428195	0.786021	0.431855	0.586407	H295R_Control	H295R_aza_5uM
AC067959.1	-0.0364795	0.936581	-0.0389496	0.968931	0.982546	H295R_Control	H295R_aza_5uM
AC018742.1	1.12911	0.400411	2.81987	0.0048043	0.022081	H295R_Control	H295R_aza_5uM
KLHL29	1.29719	0.279424	4.64239	3.44395e-06	7.04059e-05	H295R_Control	H295R_aza_5uM
AC011239.1	-2.85381	0.546174	-5.22509	1.74069e-07	5.32876e-06	H295R_Control	H295R_aza_5uM
ATAD2B	0.704884	0.302375	2.33116	0.019745	0.0643849	H295R_Control	H295R_aza_5uM
UBXN2A	0.192852	0.263677	0.731398	0.464536	0.616112	H295R_Control	H295R_aza_5uM
MFSD2B	1.48469	0.485454	3.05835	0.0022256	0.0122864	H295R_Control	H295R_aza_5uM
C2orf44	0.0411198	0.245985	0.167163	0.867241	0.919078	H295R_Control	H295R_aza_5uM
FKBP1B	-0.0924541	0.56314	-0.164176	0.869593	0.920218	H295R_Control	H295R_aza_5uM
SF3B14	0.610132	0.279132	2.18582	0.0288288	0.0848561	H295R_Control	H295R_aza_5uM
FAM228B	0.525848	0.291543	1.80367	0.0712827	0.163634	H295R_Control	H295R_aza_5uM
TP53I3	1.10851	0.299097	3.7062	0.000210394	0.00192535	H295R_Control	H295R_aza_5uM
PFN4	0.190077	0.384077	0.494893	0.620676	0.747369	H295R_Control	H295R_aza_5uM
ITSN2	0.572826	0.28489	2.01069	0.044358	0.115734	H295R_Control	H295R_aza_5uM
NCOA1	0.356598	0.243884	1.46216	0.143696	0.269877	H295R_Control	H295R_aza_5uM
PTRHD1	0.487416	0.382212	1.27525	0.202221	0.345025	H295R_Control	H295R_aza_5uM
CENPO	0.753175	0.275802	2.73086	0.00631702	0.0271821	H295R_Control	H295R_aza_5uM
ADCY3	0.205852	0.296066	0.695293	0.486872	0.635862	H295R_Control	H295R_aza_5uM
RP11-443B20.1	0.60953	0.284904	2.13942	0.0324014	0.091949	H295R_Control	H295R_aza_5uM
DNAJC27	-0.626732	0.268243	-2.33644	0.0194685	0.0637149	H295R_Control	H295R_aza_5uM
DNAJC27-AS1	0.736612	0.441228	1.66946	0.0950265	0.201091	H295R_Control	H295R_aza_5uM
EFR3B	0.44185	0.424425	1.04106	0.29785	0.452274	H295R_Control	H295R_aza_5uM
RP11-509E16.1	-0.246067	0.334149	-0.736398	0.461489	0.61368	H295R_Control	H295R_aza_5uM
POMC	0.502401	0.399577	1.25733	0.208633	0.352402	H295R_Control	H295R_aza_5uM
RP11-458N5.1	-1.1402	0.478352	-2.38361	0.0171438	0.058101	H295R_Control	H295R_aza_5uM
DNMT3A	0.506855	0.267024	1.89816	0.0576746	0.139782	H295R_Control	H295R_aza_5uM
DTNB	1.02352	0.284964	3.59176	0.000328447	0.00275789	H295R_Control	H295R_aza_5uM
ASXL2	0.157738	0.290383	0.543209	0.586986	0.720935	H295R_Control	H295R_aza_5uM
KIF3C	0.486049	0.273484	1.77725	0.0755276	0.170852	H295R_Control	H295R_aza_5uM
AC013449.1	0.973729	0.417781	2.33072	0.0197684	0.064407	H295R_Control	H295R_aza_5uM
RAB10	-0.0692686	0.280214	-0.247199	0.804754	0.87954	H295R_Control	H295R_aza_5uM
GAREML	0.344202	0.416345	0.826723	0.408394	0.563007	H295R_Control	H295R_aza_5uM
HADHA	0.409986	0.266716	1.53716	0.124253	0.243041	H295R_Control	H295R_aza_5uM
HADHB	-0.122714	0.272703	-0.44999	0.652718	0.771474	H295R_Control	H295R_aza_5uM
GPR113	0.951666	0.406783	2.3395	0.0193098	0.0633276	H295R_Control	H295R_aza_5uM
EPT1	-0.663234	0.247074	-2.68436	0.00726697	0.0302633	H295R_Control	H295R_aza_5uM
CIB4	-0.362799	0.381351	-0.951352	0.341426	0.49795	H295R_Control	H295R_aza_5uM
KCNK3	-0.202715	0.317351	-0.63877	0.522973	0.668217	H295R_Control	H295R_aza_5uM
SLC35F6	0.468614	0.269308	1.74007	0.0818469	0.180906	H295R_Control	H295R_aza_5uM
[truncated: 72,230 more rows]
