# Supplementary material for: DNA hypermethylation driven by DNMT1 and DNMT3A favors tumor immune escape contributing to the aggressiveness of adrenocortical carcinoma
Source: Clin Epigenetics. 2023 Aug 2;15:121. doi: 10.1186/s13148-023-01534-5 (PMC10394822; doi:10.1186/s13148-023-01534-5)
Supplement: Supplementary file 5 — Additional file 5: Table S4 related to content in Fig. 4: Differential expression analysis using DESeq2 as a result of sample treatment with AZA (5-azacytidine). [file 13148_2023_1534_MOESM5_ESM.xlsx]

## Sheet: Table S3
Table S4. Differential expression and methylation analysis as a result of sample treatment with AZA (5-azacytidin) in H295R
SYMBOL	seqnames	start	end	width	strand	delta	beta1	beta2	annotation	geneChr	geneStart	geneEnd	geneLength	geneStrand	geneId	transcriptId	distanceToTSS	ENSEMBL	GENENAME	log2FoldChange	lfcSE	Statistic	p.value	p.value.adjusted	Sample.1	Sample.2
AATK	chr17	79096479	79096628	150	*	0.645	0.9308	0.2858	Promoter	17	79091096	79096226	5131	2	9625	uc010dhz.3	-253	ENSG00000181409	apoptosis associated tyrosine kinase	0.91	0.33	2.75	0.00589	0.0257	H295R_Control	H295R_aza_5uM
ABCG4	chr11	119020421	119020719	299	*	0.2103	0.7877	0.5774	Promoter	11	119020299	119033374	13076	1	64137	uc009zar.3	122	ENSG00000172350	ATP binding cassette subfamily G member 4	1.39	0.37	3.74	0.000185	0.00174	H295R_Control	H295R_aza_5uM
ACAP3	chr1	1245024	1245137	114	*	1	1	0	Promoter	1	1234124	1244989	10866	2	116983	uc001aec.1	-35	ENSG00000131584	ArfGAP with coiled-coil, ankyrin repeat and PH domains 3	0.77	0.33	2.34	0.0193	0.0632	H295R_Control	H295R_aza_5uM
ACHE	chr7	100494620	100494652	33	*	-0.48	0.2267	0.7067	Promoter	7	100490786	100494539	3754	2	43	uc003uxj.1	-81	ENSG00000087085	acetylcholinesterase (Cartwright blood group)	0.88	0.39	2.28	0.0225	0.0707	H295R_Control	H295R_aza_5uM
ADAMTS13	chr9	136293194	136293610	417	*	0.2361	0.6804	0.4443	Promoter	9	136293754	136315086	21333	1	11093	uc004cdy.1	-144	ENSG00000160323	ADAM metallopeptidase with thrombospondin type 1 motif 13	0.84	0.31	2.76	0.00586	0.0256	H295R_Control	H295R_aza_5uM
ADAMTS14	chr10	72432632	72432670	39	*	0.4643	1	0.5357	Promoter	10	72432559	72522195	89637	1	140766	uc001jrh.3	73	ENSG00000138316	ADAM metallopeptidase with thrombospondin type 1 motif 14	1.05	0.39	2.69	0.00707	0.0296	H295R_Control	H295R_aza_5uM
ADCY1	chr7	45613194	45613812	619	*	0.2586	0.6219	0.3633	Promoter	7	45613739	45704271	90533	1	107	uc003tnd.3	0	ENSG00000164742	adenylate cyclase 1	1.42	0.33	4.32	1.59e-05	0.000245	H295R_Control	H295R_aza_5uM
ADCY6	chr12	49169127	49169232	106	*	0.4472	0.8393	0.3921	Promoter	12	49164549	49168561	4013	2	112	uc010slw.1	-566	ENSG00000174233	adenylate cyclase 6	0.96	0.28	3.37	0.000756	0.0053	H295R_Control	H295R_aza_5uM
ADCY9	chr16	4166735	4166864	130	*	0.682	0.682	0	Promoter	16	4012650	4166186	153537	2	115	uc002cvx.3	-549	ENSG00000162104	adenylate cyclase 9	0.61	0.28	2.17	0.03	0.0872	H295R_Control	H295R_aza_5uM
ADM2	chr22	50919322	50919424	103	*	0.4648	0.6253	0.1605	Promoter	22	50919985	50924866	4882	1	79924	uc003blj.3	-561	ENSG00000128165	adrenomedullin 2	5.26	0.36	14.72	5.05e-49	1.17e-45	H295R_Control	H295R_aza_5uM
ADORA2B	chr17	15847739	15847992	254	*	0.2042	0.88	0.6758	Promoter	17	15848231	15879210	30980	1	136	uc002gpd.1	-239	ENSG00000170425	adenosine A2b receptor	1.09	0.37	2.98	0.00286	0.0149	H295R_Control	H295R_aza_5uM
ADPRH	chr3	119298416	119298543	128	*	0.4707	0.4707	0	Promoter	3	119298523	119308792	10270	1	141	uc003ecs.3	0	ENSG00000144843	ADP-ribosylarginine hydrolase	0.99	0.35	2.84	0.00449	0.0209	H295R_Control	H295R_aza_5uM
ADPRHL1	chr13	114108508	114108686	179	*	0.3758	0.6879	0.3121	Promoter	13	114076260	114107839	31580	2	113622	uc001vtq.1	-669	ENSG00000153531	ADP-ribosylhydrolase like 1	1.21	0.37	3.31	0.000921	0.00615	H295R_Control	H295R_aza_5uM
AFG3L1P	chr16	90054107	90054273	167	*	0.2806	0.6413	0.3607	Promoter	16	90055190	90067195	12006	1	172	uc002fqb.1	-917	ENSG00000223959	AFG3 like matrix AAA peptidase subunit 1, pseudogene	1.06	0.25	4.26	2.06e-05	0.0003	H295R_Control	H295R_aza_5uM
AGAP3	chr7	150836517	150836607	91	*	0.61	0.742	0.132	Promoter	7	150836655	150841523	4869	1	116988	uc003wjk.1	-48	ENSG00000133612	ArfGAP with GTPase domain, ankyrin repeat and PH domain 3	0.83	0.33	2.51	0.012	0.044	H295R_Control	H295R_aza_5uM
AHRR	chr5	322736	322938	203	*	0.2965	0.8227	0.5262	Promoter	5	322702	438405	115704	1	57491	uc010isz.3	34	ENSG00000063438	aryl-hydrocarbon receptor repressor	1	0.24	4.24	2.19e-05	0.000316	H295R_Control	H295R_aza_5uM
AKAP8	chr19	15483798	15484101	304	*	0.5681	0.9262	0.3581	Promoter	19	15464332	15484151	19820	2	10270	uc010dzy.3	50	ENSG00000105127	A-kinase anchoring protein 8	0.91	0.28	3.27	0.00106	0.00686	H295R_Control	H295R_aza_5uM
ALCAM	chr3	105084840	105084932	93	*	0.2986	0.4243	0.1257	Promoter	3	105085557	105244230	158674	1	214	uc003dvv.3	-625	ENSG00000170017	activated leukocyte cell adhesion molecule	1.05	0.3	3.51	0.00045	0.00352	H295R_Control	H295R_aza_5uM
ALDH1A2	chr15	58358543	58358812	270	*	0.3433	0.8733	0.53	Promoter	15	58245622	58358121	112500	2	8854	uc010ugv.2	-422	ENSG00000128918	aldehyde dehydrogenase 1 family member A2	1.39	0.36	3.82	0.000136	0.00138	H295R_Control	H295R_aza_5uM
ALDH1L2	chr12	105478828	105479048	221	*	0.3704	0.7491	0.3787	Promoter	12	105413562	105478341	64780	2	160428	uc009zup.3	-487	ENSG00000136010	aldehyde dehydrogenase 1 family member L2	5.01	0.31	16.2	4.66e-59	1.73e-55	H295R_Control	H295R_aza_5uM
AMBRA1	chr11	46564032	46564584	553	*	0.391	0.7886	0.3976	Promoter	11	46417962	46564531	146570	2	55626	uc010rgt.2	0	ENSG00000110497	autophagy and beclin 1 regulator 1	1.2	0.27	4.41	1.06e-05	0.000175	H295R_Control	H295R_aza_5uM
ANKMY1	chr2	241497324	241497462	139	*	0.5389	0.9211	0.3822	Promoter	2	241418839	241497405	78567	2	51281	uc002vyz.1	0	ENSG00000144504	ankyrin repeat and MYND domain containing 1	1.3	0.29	4.51	6.38e-06	0.000117	H295R_Control	H295R_aza_5uM
ANKS3	chr16	4751267	4751401	135	*	0.547	0.8362	0.2892	Promoter	16	4746511	4750304	3794	2	124401	uc002cxh.2	-963	ENSG00000168096	ankyrin repeat and sterile alpha motif domain containing 3	1.59	0.34	4.64	3.55e-06	7.22e-05	H295R_Control	H295R_aza_5uM
APBA1	chr9	72288099	72288197	99	*	0.2233	0.34	0.1167	Promoter	9	72042449	72287275	244827	2	320	uc004ahh.2	-824	ENSG00000107282	amyloid beta precursor protein binding family A member 1	0.93	0.3	3.1	0.00191	0.0109	H295R_Control	H295R_aza_5uM
APBA2	chr15	29130323	29130379	57	*	0.3925	0.8025	0.41	Promoter	15	29131168	29347038	215871	1	321	uc010uas.1	-789	ENSG00000034053	amyloid beta precursor protein binding family A member 2	1.02	0.28	3.61	0.000303	0.00259	H295R_Control	H295R_aza_5uM
ARHGAP10	chr4	148652654	148652783	130	*	0.5772	0.7429	0.1657	Promoter	4	148653453	148779639	126187	1	79658	uc003ile.1	-670	ENSG00000071205	Rho GTPase activating protein 10	0.58	0.26	2.26	0.0237	0.0734	H295R_Control	H295R_aza_5uM
ARHGAP29	chr1	94703642	94703872	231	*	0.3553	0.8253	0.47	Promoter	1	94667452	94703307	35856	2	9411	uc001dql.3	-335	ENSG00000137962	Rho GTPase activating protein 29	0.67	0.3	2.26	0.0239	0.0738	H295R_Control	H295R_aza_5uM
ARHGAP31	chr3	119013357	119013498	142	*	0.3423	0.4656	0.1233	Promoter	3	119013220	119138323	125104	1	57514	uc003ecj.4	137	ENSG00000031081	Rho GTPase activating protein 31	1.19	0.28	4.27	1.98e-05	0.00029	H295R_Control	H295R_aza_5uM
ARHGEF1	chr19	42387120	42387279	160	*	0.3162	0.7158	0.3996	Promoter	19	42387267	42400870	13604	1	9138	uc002orw.1	0	ENSG00000076928	Rho guanine nucleotide exchange factor 1	0.97	0.3	3.24	0.00121	0.0076	H295R_Control	H295R_aza_5uM
ARHGEF19	chr1	16534537	16534674	138	*	0.2655	0.9044	0.6389	Promoter	1	16524599	16533705	9107	2	128272	uc009voo.2	-832	ENSG00000142632	Rho guanine nucleotide exchange factor 19	0.95	0.31	3.02	0.0025	0.0134	H295R_Control	H295R_aza_5uM
ARIH2	chr3	48955400	48955711	312	*	0.2375	0.4228	0.1853	Promoter	3	48956281	49022971	66691	1	10425	uc003cvb.3	-570	ENSG00000177479	ariadne RBR E3 ubiquitin protein ligase 2	0.57	0.26	2.18	0.0293	0.0859	H295R_Control	H295R_aza_5uM
ARMC7	chr17	73105248	73105338	91	*	0.2962	0.8775	0.5813	Promoter	17	73106082	73126360	20279	1	79637	uc002jmw.1	-744	ENSG00000125449	armadillo repeat containing 7	0.72	0.34	2.13	0.0328	0.0927	H295R_Control	H295R_aza_5uM
ARRDC2	chr19	18111128	18111373	246	*	0.3835	0.8347	0.4512	Promoter	19	18111944	18124911	12968	1	27106	uc002nhu.3	-571	ENSG00000105643	arrestin domain containing 2	1.26	0.3	4.18	2.93e-05	0.000397	H295R_Control	H295R_aza_5uM
ASL	chr7	65539548	65540255	708	*	0.293	0.6256	0.3326	Promoter	7	65540776	65552249	11474	1	435	uc011kdu.1	-521	ENSG00000126522	argininosuccinate lyase	0.92	0.32	2.87	0.00406	0.0194	H295R_Control	H295R_aza_5uM
ATAD3B	chr1	1420655	1420926	272	*	0.2522	0.8078	0.5556	Promoter	1	1421162	1444689	23528	1	83858	uc021oeq.1	-236	ENSG00000160072	ATPase family AAA domain containing 3B	0.94	0.33	2.88	0.00404	0.0193	H295R_Control	H295R_aza_5uM
ATF5	chr19	50431496	50431631	136	*	0.2409	0.6838	0.4429	Promoter	19	50431959	50437193	5235	1	22809	uc010enq.2	-328	ENSG00000169136	activating transcription factor 5	2.46	0.32	7.78	7.49e-15	1.11e-12	H295R_Control	H295R_aza_5uM
ATP6V0A1	chr17	40609976	40610548	573	*	0.2411	0.5861	0.345	Promoter	17	40610862	40622984	12123	1	535	uc002hzp.1	-314	ENSG00000033627	ATPase H+ transporting V0 subunit a1	0.8	0.26	3.09	0.00201	0.0114	H295R_Control	H295R_aza_5uM
ATP6V1B1	chr2	71163152	71163226	75	*	0.865	0.865	0	Promoter	2	71162998	71192561	29564	1	525	uc002shj.3	154	ENSG00000116039	ATPase H+ transporting V1 subunit B1	0.93	0.42	2.23	0.0258	0.0781	H295R_Control	H295R_aza_5uM
ATP9B	chr18	77107818	77107950	133	*	0.3578	0.9121	0.5543	Promoter	18	77107770	77138282	30513	1	374868	uc010drb.3	48	ENSG00000166377	ATPase phospholipid transporting 9B (putative)	0.92	0.27	3.4	0.000668	0.00481	H295R_Control	H295R_aza_5uM
ATXN2L	chr16	28836870	28836957	88	*	0.4075	0.7	0.2925	Promoter	16	28837091	28848558	11468	1	11273	uc002drf.3	-134	ENSG00000168488	ataxin 2 like	1.16	0.29	3.99	6.48e-05	0.00076	H295R_Control	H295R_aza_5uM
ATXN3	chr14	92563412	92563665	254	*	0.2723	0.6555	0.3832	Promoter	14	92537279	92562494	25216	2	4287	uc021rzp.1	-918	ENSG00000066427	ataxin 3	0.63	0.26	2.44	0.0148	0.0518	H295R_Control	H295R_aza_5uM
ATXN7L1	chr7	105264636	105265021	386	*	0.3491	0.7768	0.4277	Promoter	7	105253921	105264714	10794	2	222255	uc003vdg.4	0	ENSG00000146776	ataxin 7 like 1	0.78	0.31	2.54	0.0111	0.0416	H295R_Control	H295R_aza_5uM
AXIN1	chr16	402982	403027	46	*	0.3566	0.3683	0.0117	Promoter	16	337440	402676	65237	2	8312	uc002cgq.2	-306	ENSG00000103126	axin 1	1.01	0.28	3.57	0.00035	0.0029	H295R_Control	H295R_aza_5uM
BAZ2A	chr12	57024958	57025063	106	*	0.3173	0.8809	0.5636	Promoter	12	56989380	57023995	34616	2	11176	uc001slp.1	-963	ENSG00000076108	bromodomain adjacent to zinc finger domain 2A	0.97	0.27	3.52	0.000428	0.00337	H295R_Control	H295R_aza_5uM
BBS1	chr11	66277369	66277789	421	*	0.2778	0.7329	0.4551	Promoter	11	66278119	66291047	12929	1	582	uc010rpf.1	-330	ENSG00000174483	Bardet-Biedl syndrome 1	0.88	0.31	2.81	0.00502	0.0227	H295R_Control	H295R_aza_5uM
BCAN	chr1	156611761	156612003	243	*	0.2204	0.7646	0.5442	Promoter	1	156611740	156629324	17585	1	63827	uc001fpp.3	21	ENSG00000132692	brevican	1.28	0.29	4.35	1.37e-05	0.000218	H295R_Control	H295R_aza_5uM
BCOR	chrX	39922008	39922308	301	*	0.5977	0.9069	0.3092	Promoter	23	39910499	39922324	11826	2	54880	uc010nhb.3	16	ENSG00000183337	BCL6 corepressor	0.91	0.32	2.85	0.00433	0.0203	H295R_Control	H295R_aza_5uM
BEGAIN	chr14	101034209	101034332	124	*	0.97	0.97	0	Promoter	14	101003484	101034407	30924	2	57596	uc010txa.2	75	ENSG00000183092	brain enriched guanylate kinase associated	1.02	0.34	2.99	0.00275	0.0144	H295R_Control	H295R_aza_5uM
BEND7	chr10	13502037	13502197	161	*	0.2228	0.9657	0.7429	Promoter	10	13480484	13502080	21597	2	222389	uc001iml.2	0	ENSG00000165626	BEN domain containing 7	0.57	0.24	2.31	0.0209	0.0671	H295R_Control	H295R_aza_5uM
BEX4	chrX	102469157	102469281	125	*	0.6389	0.7878	0.1489	Promoter	23	102470020	102472128	2109	1	56271	uc004ejv.4	-739	ENSG00000102409	brain expressed X-linked 4	1.46	0.31	4.78	1.76e-06	4.02e-05	H295R_Control	H295R_aza_5uM
BRD9	chr5	891202	891492	291	*	0.3548	0.4707	0.1159	Promoter	5	863850	891402	27553	2	65980	uc003jbl.3	0	ENSG00000028310	bromodomain containing 9	0.94	0.29	3.25	0.00115	0.00734	H295R_Control	H295R_aza_5uM
BRINP2	chr1	177225148	177225342	195	*	0.2979	0.5279	0.23	Promoter	1	177225042	177247921	22880	1	57795	uc010pna.1	106	ENSG00000198797	BMP/retinoic acid inducible neural specific 2	0.96	0.44	2.18	0.0293	0.0859	H295R_Control	H295R_aza_5uM
BRPF1	chr3	9773344	9773477	134	*	-0.2867	0	0.2867	Promoter	3	9773434	9789699	16266	1	7862	uc003bse.3	0	ENSG00000156983	bromodomain and PHD finger containing 1	0.98	0.27	3.69	0.000222	0.00201	H295R_Control	H295R_aza_5uM
C11orf24	chr11	68040271	68040505	235	*	0.363	0.548	0.185	Promoter	11	68028803	68039469	10667	2	53838	uc001onr.4	-802	ENSG00000171067	chromosome 11 open reading frame 24	1.03	0.28	3.61	0.000308	0.00262	H295R_Control	H295R_aza_5uM
C1orf162	chr1	112016558	112016624	67	*	1	1	0	Promoter	1	112016604	112021134	4531	1	128346	uc001ebe.3	0	ENSG00000143110	chromosome 1 open reading frame 162	0.85	0.35	2.45	0.0141	0.05	H295R_Control	H295R_aza_5uM
C1orf216	chr1	36185072	36185412	341	*	0.2494	0.5328	0.2834	Promoter	1	36179477	36184790	5314	2	127703	uc001bzh.1	-282	ENSG00000142686	chromosome 1 open reading frame 216	0.71	0.29	2.43	0.0151	0.0527	H295R_Control	H295R_aza_5uM
C9orf64	chr9	86571435	86571710	276	*	0.3562	0.6148	0.2586	Promoter	9	86553227	86571663	18437	2	84267	uc004anb.3	0	ENSG00000165118	chromosome 9 open reading frame 64	0.8	0.36	2.2	0.0279	0.0828	H295R_Control	H295R_aza_5uM
CABYR	chr18	21718305	21718365	61	*	0.5275	0.86	0.3325	Promoter	18	21718955	21740033	21079	1	26256	uc010xbb.1	-590	ENSG00000154040	calcium binding tyrosine phosphorylation regulated	1.33	0.32	4.23	2.37e-05	0.000333	H295R_Control	H295R_aza_5uM
CACNA1B	chr9	140970129	140970328	200	*	0.2464	0.2855	0.0391	Promoter	9	140970271	141006957	36687	1	774	uc004cok.1	0	ENSG00000148408	calcium voltage-gated channel subunit alpha1 B	1.23	0.36	3.43	0.000611	0.00448	H295R_Control	H295R_aza_5uM
CACNA1H	chr16	1259089	1259226	138	*	0.2073	0.894	0.6867	Promoter	16	1260035	1271772	11738	1	8912	uc002cku.3	-809	ENSG00000196557	calcium voltage-gated channel subunit alpha1 H	1.6	0.32	5.07	4.07e-07	1.1e-05	H295R_Control	H295R_aza_5uM
CACTIN	chr19	3621829	3621924	96	*	0.78	1	0.22	Promoter	19	3610627	3621026	10400	2	58509	uc010dtn.3	-803	ENSG00000105298	cactin, spliceosome C complex subunit	0.99	0.31	3.16	0.00156	0.00933	H295R_Control	H295R_aza_5uM
CAPG	chr2	85640927	85641190	264	*	0.3551	0.9045	0.5494	Promoter	2	85621871	85641197	19327	2	822	uc010fgi.2	7	ENSG00000042493	capping actin protein, gelsolin like	1.51	0.36	4.14	3.44e-05	0.000456	H295R_Control	H295R_aza_5uM
CARD10	chr22	37916128	37916367	240	*	0.3485	0.725	0.3765	Promoter	22	37875383	37915378	39996	2	29775	uc003ast.1	-750	ENSG00000100065	caspase recruitment domain family member 10	0.72	0.3	2.42	0.0156	0.054	H295R_Control	H295R_aza_5uM
CASC15	chr6	21664978	21665091	114	*	0.715	0.765	0.05	Promoter	6	21665003	21910006	245004	1	401237	uc010jpp.1	0	NA	cancer susceptibility 15	2.07	0.28	7.37	1.65e-13	1.95e-11	H295R_Control	H295R_aza_5uM
CASP8	chr2	202121799	202121874	76	*	0.7457	0.7457	0	Promoter	2	202122754	202137499	14746	1	841	uc002uxs.1	-880	ENSG00000064012	caspase 8	0.99	0.26	3.77	0.000162	0.00157	H295R_Control	H295R_aza_5uM
CASZ1	chr1	10755403	10755615	213	*	0.3675	0.846	0.4785	Promoter	1	10713041	10754507	41467	2	54897	uc009vmx.2	-896	ENSG00000130940	castor zinc finger 1	1.73	0.34	5.13	2.85e-07	8.02e-06	H295R_Control	H295R_aza_5uM
CATSPER2	chr15	43940931	43941625	695	*	0.2774	0.8129	0.5355	Promoter	15	43922772	43941039	18268	2	117155	uc001zsh.3	0	ENSG00000166762	cation channel sperm associated 2	1.19	0.28	4.31	1.66e-05	0.000253	H295R_Control	H295R_aza_5uM
CBX4	chr17	77813800	77814795	996	*	0.208	0.709	0.501	Promoter	17	77806955	77813213	6259	2	8535	uc002jxe.3	-587	ENSG00000141582	chromobox 4	1.01	0.3	3.33	0.000863	0.00587	H295R_Control	H295R_aza_5uM
CCAR1	chr10	70480199	70480428	230	*	0.2968	0.4945	0.1977	Promoter	10	70480971	70531202	50232	1	55749	uc001jol.1	-543	ENSG00000060339	cell division cycle and apoptosis regulator 1	0.9	0.25	3.6	0.000321	0.00271	H295R_Control	H295R_aza_5uM
CCDC136	chr7	128441422	128441525	104	*	0.3175	0.5575	0.24	Promoter	7	128441240	128462187	20948	1	64753	uc010llq.2	182	ENSG00000128596	coiled-coil domain containing 136	0.94	0.25	3.8	0.000143	0.00143	H295R_Control	H295R_aza_5uM
CCDC144CP	chr17	20223718	20224087	370	*	0.2616	0.8079	0.5463	Promoter	17	20224487	20305504	81018	1	348254	uc010cqy.1	-400	NA	coiled-coil domain containing 144C, pseudogene	0.92	0.41	2.24	0.0254	0.0772	H295R_Control	H295R_aza_5uM
CCDC9	chr19	47758341	47759331	991	*	0.2618	0.743	0.4812	Promoter	19	47759731	47775210	15480	1	26093	uc010xym.2	-400	ENSG00000105321	coiled-coil domain containing 9	1.75	0.31	5.58	2.4e-08	9.44e-07	H295R_Control	H295R_aza_5uM
CDC42EP3	chr2	37899377	37899965	589	*	0.2283	0.7741	0.5458	Promoter	2	37869025	37899678	30654	2	10602	uc031roa.1	0	ENSG00000163171	CDC42 effector protein 3	0.66	0.31	2.12	0.034	0.0952	H295R_Control	H295R_aza_5uM
CDK12	chr17	37616773	37616860	88	*	0.7633	0.9333	0.17	Promoter	17	37617739	37682569	64831	1	51755	uc010wef.1	-879	ENSG00000167258	cyclin dependent kinase 12	1.24	0.27	4.56	5.24e-06	9.98e-05	H295R_Control	H295R_aza_5uM
CDT1	chr16	88868989	88869597	609	*	0.2263	0.7407	0.5144	Promoter	16	88870186	88875666	5481	1	81620	uc002flu.3	-589	ENSG00000167513	chromatin licensing and DNA replication factor 1	0.99	0.34	2.87	0.00406	0.0194	H295R_Control	H295R_aza_5uM
CELSR1	chr22	46932741	46932892	152	*	0.7334	0.8667	0.1333	Promoter	22	46756731	46933067	176337	2	9620	uc003bhw.1	175	ENSG00000075275	cadherin EGF LAG seven-pass G-type receptor 1	1.62	0.36	4.54	5.6e-06	0.000105	H295R_Control	H295R_aza_5uM
CENPV	chr17	16257577	16257708	132	*	0.3039	0.7917	0.4878	Promoter	17	16245848	16256812	10965	2	201161	uc002gpw.3	-765	ENSG00000166582	centromere protein V	0.91	0.32	2.81	0.00497	0.0226	H295R_Control	H295R_aza_5uM
CEP164	chr11	117191539	117191728	190	*	0.3893	0.9831	0.5938	Promoter	11	117192494	117283982	91489	1	22897	uc001prb.4	-766	ENSG00000110274	centrosomal protein 164	1.14	0.26	4.36	1.29e-05	0.000207	H295R_Control	H295R_aza_5uM
CHST15	chr10	125853832	125853910	79	*	-0.6067	0.085	0.6917	Promoter	10	125779169	125853123	73955	2	51363	uc001lho.4	-709	ENSG00000182022	carbohydrate sulfotransferase 15	2.91	0.48	6.06	1.35e-09	7.22e-08	H295R_Control	H295R_aza_5uM
CIR1	chr2	175260285	175260300	16	*	-0.4917	0.2083	0.7	Promoter	2	175212878	175260443	47566	2	9541	uc002uim.3	143	ENSG00000138433	corepressor interacting with RBPJ, CIR1	0.63	0.28	2.26	0.0235	0.073	H295R_Control	H295R_aza_5uM
CIZ1	chr9	130966440	130966554	115	*	0.2016	0.3053	0.1037	Promoter	9	130928344	130966662	38319	2	25792	uc004btv.3	108	ENSG00000148337	CDKN1A interacting zinc finger protein 1	1.19	0.27	4.35	1.36e-05	0.000215	H295R_Control	H295R_aza_5uM
CLCF1	chr11	67141085	67141243	159	*	0.3533	0.5863	0.233	Promoter	11	67131639	67141206	9568	2	23529	uc001okq.3	0	ENSG00000175505	cardiotrophin like cytokine factor 1	1.08	0.36	2.95	0.0032	0.0162	H295R_Control	H295R_aza_5uM
CLCNKB	chr1	16375348	16375501	154	*	0.3041	0.9258	0.6217	Promoter	1	16375257	16383821	8565	1	1188	uc001axy.5	91	ENSG00000184908	chloride voltage-gated channel Kb	0.91	0.4	2.29	0.0221	0.0698	H295R_Control	H295R_aza_5uM
CLDN3	chr7	73184657	73185111	455	*	0.2326	0.5193	0.2867	Promoter	7	73183327	73184600	1274	2	1365	uc003tzg.4	-57	ENSG00000165215	claudin 3	2.56	0.7	3.68	0.000231	0.00208	H295R_Control	H295R_aza_5uM
CLIP2	chr7	73790187	73790333	147	*	0.36	0.9091	0.5491	Promoter	7	73790217	73795371	5155	1	7461	uc003uao.3	0	ENSG00000106665	CAP-Gly domain containing linker protein 2	1.04	0.27	3.88	0.000106	0.00113	H295R_Control	H295R_aza_5uM
CLMP	chr11	123066510	123066557	48	*	0.8475	0.8475	0	Promoter	11	122943033	123066007	122975	2	79827	uc001pyt.3	-503	ENSG00000166250	CXADR like membrane protein	1.9	0.37	5.18	2.25e-07	6.56e-06	H295R_Control	H295R_aza_5uM
CLUAP1	chr16	3550080	3550168	89	*	0.3305	0.6772	0.3467	Promoter	16	3550945	3586825	35881	1	23059	uc002cvj.2	-777	ENSG00000103351	clusterin associated protein 1	1	0.29	3.47	0.000512	0.00391	H295R_Control	H295R_aza_5uM
CLUH	chr17	2598281	2598381	101	*	0.7258	0.9829	0.2571	Promoter	17	2592684	2598395	5712	2	23277	uc010ckc.1	14	ENSG00000132361	clustered mitochondria homolog	0.65	0.3	2.16	0.0311	0.0895	H295R_Control	H295R_aza_5uM
CNN1	chr19	11649631	11649736	106	*	0.5193	0.7436	0.2243	Promoter	19	11649579	11661138	11560	1	1264	uc010xmc.1	52	ENSG00000130176	calponin 1	1.75	0.57	3.05	0.0023	0.0126	H295R_Control	H295R_aza_5uM
COL12A1	chr6	75916323	75916525	203	*	0.3215	0.3636	0.0421	Promoter	6	75794042	75915623	121582	2	1303	uc003pht.3	-700	ENSG00000111799	collagen type XII alpha 1 chain	1.25	0.37	3.39	0.000693	0.00494	H295R_Control	H295R_aza_5uM
COL8A2	chr1	36565748	36565889	142	*	0.6344	0.6344	0	Promoter	1	36560844	36565850	5007	2	1296	uc001bzv.2	0	ENSG00000171812	collagen type VIII alpha 2 chain	1.48	0.36	4.05	5.06e-05	0.000625	H295R_Control	H295R_aza_5uM
CPA4	chr7	129932261	129932362	102	*	0.6133	0.735	0.1217	Promoter	7	129932974	129964020	31047	1	51200	uc003vpr.3	-612	ENSG00000128510	carboxypeptidase A4	1.87	0.32	5.91	3.51e-09	1.71e-07	H295R_Control	H295R_aza_5uM
CPEB1	chr15	83240569	83240666	98	*	0.4291	0.6782	0.2491	Promoter	15	83211951	83240573	28623	2	64506	uc002biq.3	0	ENSG00000214575	cytoplasmic polyadenylation element binding protein 1	1.71	0.54	3.19	0.00144	0.00873	H295R_Control	H295R_aza_5uM
CPT1A	chr11	68610222	68610417	196	*	0.324	0.8007	0.4767	Promoter	11	68522351	68609399	87049	2	1374	uc001oog.4	-823	ENSG00000110090	carnitine palmitoyltransferase 1A	0.9	0.25	3.62	0.000295	0.00253	H295R_Control	H295R_aza_5uM
CRMP1	chr4	5891697	5892054	358	*	0.3057	0.8744	0.5687	Promoter	4	5822491	5891918	69428	2	1400	uc003gir.3	0	ENSG00000072832	collapsin response mediator protein 1	0.64	0.29	2.24	0.0251	0.0765	H295R_Control	H295R_aza_5uM
CSNK1D	chr17	80209566	80209743	178	*	0.5532	0.845	0.2918	Promoter	17	80200537	80209403	8867	2	1453	uc010dil.3	-163	ENSG00000141551	casein kinase 1 delta	0.78	0.27	2.87	0.00413	0.0196	H295R_Control	H295R_aza_5uM
CSNK1G1	chr15	64649253	64649782	530	*	0.2846	0.7235	0.4389	Promoter	15	64457932	64648442	190511	2	53944	uc002anh.1	-811	ENSG00000169118	casein kinase 1 gamma 1	0.7	0.25	2.76	0.0057	0.0251	H295R_Control	H295R_aza_5uM
CSPG4	chr15	76004952	76005194	243	*	0.3409	0.7464	0.4055	Promoter	15	75966663	76005189	38527	2	1464	uc002baw.3	0	ENSG00000173546	chondroitin sulfate proteoglycan 4	0.78	0.31	2.55	0.0108	0.0407	H295R_Control	H295R_aza_5uM
CSRNP2	chr12	51477739	51478195	457	*	0.233	0.531	0.298	Promoter	12	51454988	51477454	22467	2	81566	uc001rxu.2	-285	ENSG00000110925	cysteine and serine rich nuclear protein 2	0.71	0.26	2.78	0.00548	0.0244	H295R_Control	H295R_aza_5uM
CYP2D6	chr22	42525501	42525862	362	*	0.3803	0.8442	0.4639	Promoter	22	42522501	42525911	3411	2	1565	uc010gyu.3	49	ENSG00000100197	cytochrome P450 family 2 subfamily D member 6	1.02	0.42	2.44	0.0148	0.0518	H295R_Control	H295R_aza_5uM
DAGLB	chr7	6524597	6524731	135	*	0.4664	0.7005	0.2341	Promoter	7	6448747	6523849	75103	2	221955	uc003sqd.4	-748	ENSG00000164535	diacylglycerol lipase beta	1.44	0.3	4.85	1.23e-06	2.92e-05	H295R_Control	H295R_aza_5uM
DAPK3	chr19	3962548	3962700	153	*	0.3467	1	0.6533	Promoter	19	3958452	3961838	3387	2	1613	uc002lzb.1	-710	ENSG00000167657	death associated protein kinase 3	0.98	0.38	2.58	0.00986	0.0381	H295R_Control	H295R_aza_5uM
DAZAP1	chr19	1406412	1406625	214	*	0.2368	0.6077	0.3709	Promoter	19	1407584	1421177	13594	1	26528	uc021umk.1	-959	ENSG00000071626	DAZ associated protein 1	0.89	0.28	3.15	0.00162	0.00958	H295R_Control	H295R_aza_5uM
DBN1	chr5	176900813	176900940	128	*	0.2889	0.3333	0.0444	Promoter	5	176883614	176900694	17081	2	1627	uc010jkn.1	-119	ENSG00000113758	drebrin 1	0.93	0.3	3.08	0.00204	0.0115	H295R_Control	H295R_aza_5uM
DCAF15	chr19	14062310	14062458	149	*	0.6489	0.8778	0.2289	Promoter	19	14063319	14072256	8938	1	90379	uc002mxt.3	-861	ENSG00000132017	DDB1 and CUL4 associated factor 15	0.83	0.31	2.65	0.0081	0.0327	H295R_Control	H295R_aza_5uM
DCLRE1C	chr10	14966618	14966722	105	*	0.4843	0.9886	0.5043	Promoter	10	14948871	14965674	16804	2	64421	uc001ink.3	-944	ENSG00000152457	DNA cross-link repair 1C	0.87	0.25	3.52	0.000432	0.0034	H295R_Control	H295R_aza_5uM
DDX19B	chr16	70328008	70328280	273	*	0.3304	0.7868	0.4564	Promoter	16	70328700	70367735	39036	1	11269	uc010vlv.3	-420	ENSG00000157349	DEAD-box helicase 19B	1	0.29	3.47	0.000523	0.00397	H295R_Control	H295R_aza_5uM
DDX39B	chr6	31502409	31502603	195	*	0.293	0.9307	0.6377	Promoter	6	31497996	31501774	3779	2	7919	uc003ntr.3	-635	ENSG00000198563	DExD-box helicase 39B	0.82	0.27	3.01	0.00262	0.0139	H295R_Control	H295R_aza_5uM
DEF8	chr16	90029416	90029889	474	*	0.3943	0.7443	0.35	Promoter	16	90030248	90034468	4221	1	54849	uc002fpq.2	-359	ENSG00000140995	differentially expressed in FDCP 8 homolog	0.76	0.3	2.49	0.0129	0.0465	H295R_Control	H295R_aza_5uM
DHRS3	chr1	12676991	12677666	676	*	0.2903	0.5722	0.2819	Promoter	1	12627939	12677820	49882	2	9249	uc001auc.3	154	ENSG00000162496	dehydrogenase/reductase 3	0.95	0.41	2.29	0.0219	0.0694	H295R_Control	H295R_aza_5uM
DHX8	chr17	41560559	41560726	168	*	0.2885	0.6085	0.32	Promoter	17	41561334	41594690	33357	1	1659	uc010wif.1	-608	ENSG00000067596	DEAH-box helicase 8	0.87	0.25	3.43	0.000602	0.00444	H295R_Control	H295R_aza_5uM
DIP2A	chr21	47878475	47878578	104	*	0.2983	0.3583	0.06	Promoter	21	47878862	47966219	87358	1	23181	uc002zjl.3	-284	ENSG00000160305	disco interacting protein 2 homolog A	0.55	0.26	2.09	0.0363	0.0998	H295R_Control	H295R_aza_5uM
DISP2	chr15	40650408	40650500	93	*	0.2515	0.3169	0.0654	Promoter	15	40650434	40663256	12823	1	85455	uc001zlk.1	0	ENSG00000140323	dispatched RND transporter family member 2	1.2	0.3	4.06	4.99e-05	0.000618	H295R_Control	H295R_aza_5uM
DLG4	chr17	7108407	7108654	248	*	0.3468	0.7368	0.39	Promoter	17	7093210	7108449	15240	2	1742	uc010vtn.2	0	ENSG00000132535	discs large MAGUK scaffold protein 4	0.69	0.27	2.52	0.0118	0.0436	H295R_Control	H295R_aza_5uM
DLL3	chr19	39989585	39990100	516	*	0.2312	0.5654	0.3342	Promoter	19	39989557	39999121	9565	1	10683	uc002olx.2	28	ENSG00000090932	delta like canonical Notch ligand 3	0.78	0.34	2.3	0.0215	0.0683	H295R_Control	H295R_aza_5uM
DMKN	chr19	36001789	36001908	120	*	0.2873	0.6684	0.3811	Promoter	19	35994206	36001412	7207	2	93099	uc002nzy.4	-377	ENSG00000161249	dermokine	1.53	0.45	3.43	0.000609	0.00447	H295R_Control	H295R_aza_5uM
DNAH8	chr6	38690736	38690857	122	*	0.46	0.7429	0.2829	Promoter	6	38690552	38998574	308023	1	1769	uc003ooe.2	184	ENSG00000124721	dynein axonemal heavy chain 8	1.76	0.53	3.31	0.000932	0.00621	H295R_Control	H295R_aza_5uM
DNAJC22	chr12	49740765	49740908	144	*	0.4095	0.8227	0.4132	Promoter	12	49741041	49745685	4645	1	79962	uc001rua.3	-133	ENSG00000178401	DnaJ heat shock protein family (Hsp40) member C22	0.62	0.26	2.34	0.0192	0.0632	H295R_Control	H295R_aza_5uM
DNMBP	chr10	101658687	101658862	176	*	0.778	0.778	0	Promoter	10	101635334	101658042	22709	2	23268	uc010qpl.1	-645	ENSG00000107554	dynamin binding protein	0.59	0.24	2.5	0.0125	0.0455	H295R_Control	H295R_aza_5uM
DOT1L	chr19	2215608	2215780	173	*	0.6821	0.8876	0.2055	Promoter	19	2216165	2222881	6717	1	84444	uc002lve.1	-385	ENSG00000104885	DOT1 like histone lysine methyltransferase	0.98	0.28	3.53	0.000415	0.0033	H295R_Control	H295R_aza_5uM
DPH1	chr17	1936711	1936920	210	*	0.6525	0.8483	0.1958	Promoter	17	1936687	1946725	10039	1	1801	uc010vqs.2	24	ENSG00000108963	diphthamide biosynthesis 1	1.03	0.32	3.17	0.0015	0.00904	H295R_Control	H295R_aza_5uM
DPH7	chr9	140474091	140474404	314	*	0.2118	0.7412	0.5294	Promoter	9	140468660	140473387	4728	2	92715	uc022bqk.1	-704	ENSG00000148399	diphthamide biosynthesis 7	0.93	0.3	3.06	0.0022	0.0122	H295R_Control	H295R_aza_5uM
DRG2	chr17	17990624	17990881	258	*	0.299	0.6557	0.3567	Promoter	17	17991181	18003749	12569	1	1819	uc010vxg.2	-300	ENSG00000108591	developmentally regulated GTP binding protein 2	1.12	0.3	3.69	0.000226	0.00204	H295R_Control	H295R_aza_5uM
DTX2	chr7	76090063	76090210	148	*	0.267	0.814	0.547	Promoter	7	76090972	76135305	44334	1	113878	uc011kgk.1	-762	ENSG00000091073	deltex E3 ubiquitin ligase 2	0.79	0.33	2.41	0.0158	0.0545	H295R_Control	H295R_aza_5uM
DUSP4	chr8	29208878	29209044	167	*	0.7656	0.8256	0.06	Promoter	8	29190579	29208267	17689	2	1846	uc003xhm.3	-611	ENSG00000120875	dual specificity phosphatase 4	2.54	0.26	9.66	4.58e-22	1.52e-19	H295R_Control	H295R_aza_5uM
DUSP5	chr10	112257746	112257870	125	*	0.3929	0.5229	0.13	Promoter	10	112257625	112271302	13678	1	1847	uc001kzd.3	121	ENSG00000138166	dual specificity phosphatase 5	0.88	0.31	2.87	0.00417	0.0197	H295R_Control	H295R_aza_5uM
E4F1	chr16	2272947	2273122	176	*	0.2256	0.4696	0.244	Promoter	16	2273567	2285743	12177	1	1877	uc002cpm.3	-445	ENSG00000167967	E4F transcription factor 1	0.84	0.33	2.56	0.0105	0.0398	H295R_Control	H295R_aza_5uM
EHBP1L1	chr11	65343495	65343908	414	*	0.4076	0.9013	0.4937	Promoter	11	65343509	65360116	16608	1	254102	uc001oeo.4	0	ENSG00000173442	EH domain binding protein 1 like 1	1.14	0.27	4.25	2.14e-05	0.000309	H295R_Control	H295R_aza_5uM
EIF5	chr14	103799363	103799529	167	*	0.7056	0.7056	0	Promoter	14	103800339	103811361	11023	1	1983	uc001ymq.4	-810	ENSG00000100664	eukaryotic translation initiation factor 5	0.85	0.26	3.32	0.000907	0.00608	H295R_Control	H295R_aza_5uM
EIF6	chr20	33873377	33873755	379	*	0.2922	0.5695	0.2773	Promoter	20	33866709	33872619	5911	2	3692	uc031rsz.1	-758	ENSG00000242372	eukaryotic translation initiation factor 6	0.87	0.35	2.51	0.0122	0.0447	H295R_Control	H295R_aza_5uM
EMX2OS	chr10	119301098	119301828	731	*	0.3618	0.4237	0.0619	Promoter	10	119243804	119301924	58121	2	196047	uc001ldf.3	96	ENSG00000229847	EMX2 opposite strand/antisense RNA	1.52	0.44	3.42	0.000637	0.00463	H295R_Control	H295R_aza_5uM
ENC1	chr5	73937619	73937869	251	*	0.4995	0.9237	0.4242	Promoter	5	73923231	73937249	14019	2	8507	uc031ske.1	-370	ENSG00000171617	ectodermal-neural cortex 1	0.95	0.26	3.73	0.000188	0.00176	H295R_Control	H295R_aza_5uM
EP400	chr12	132445271	132445587	317	*	0.4287	0.9375	0.5088	Promoter	12	132445130	132565011	119882	1	57634	uc001ujm.3	141	ENSG00000183495	E1A binding protein p400	0.93	0.26	3.56	0.000374	0.00305	H295R_Control	H295R_aza_5uM
EPB41L3	chr18	5540805	5540910	106	*	0.3289	0.44	0.1111	Promoter	18	5392388	5540555	148168	2	23136	uc010wzh.1	-250	ENSG00000082397	erythrocyte membrane protein band 4.1 like 3	1.3	0.3	4.35	1.33e-05	0.000212	H295R_Control	H295R_aza_5uM
EPB41L4A-AS1	chr5	111495621	111495757	137	*	0.3814	0.8114	0.43	Promoter	5	111496223	111498198	1976	1	114915	uc003kpq.2	-466	NA	EPB41L4A antisense RNA 1	1.84	0.32	5.77	7.97e-09	3.52e-07	H295R_Control	H295R_aza_5uM
EPS15L1	chr19	16545841	16545919	79	*	0.4166	0.8333	0.4167	Promoter	19	16511442	16546107	34666	2	58513	uc002neb.1	188	ENSG00000127527	epidermal growth factor receptor pathway substrate 15 like 1	0.95	0.28	3.41	0.000652	0.00472	H295R_Control	H295R_aza_5uM
EPS8L1	chr19	55585977	55586243	267	*	0.2015	0.6638	0.4623	Promoter	19	55587221	55596010	8790	1	54869	uc010est.1	-978	ENSG00000131037	EPS8 like 1	0.95	0.39	2.42	0.0154	0.0534	H295R_Control	H295R_aza_5uM
ERF	chr19	42754475	42754705	231	*	0.2895	0.6877	0.3982	Promoter	19	42751717	42754880	3164	2	2077	uc002otd.4	175	ENSG00000105722	ETS2 repressor factor	0.77	0.31	2.5	0.0125	0.0454	H295R_Control	H295R_aza_5uM
ETV4	chr17	41622522	41622618	97	*	0.4855	0.6273	0.1418	Promoter	17	41610555	41622754	12200	2	2118	uc002idy.1	136	ENSG00000175832	ETS variant transcription factor 4	0.76	0.33	2.33	0.0199	0.0648	H295R_Control	H295R_aza_5uM
ETV5	chr3	185827864	185828081	218	*	0.2275	0.2525	0.025	Promoter	3	185764106	185826901	62796	2	2119	uc003fpz.3	-963	ENSG00000244405	ETS variant transcription factor 5	1.46	0.28	5.24	1.64e-07	5.06e-06	H295R_Control	H295R_aza_5uM
F2RL3	chr19	16999800	17000162	363	*	0.3063	0.7525	0.4462	Promoter	19	16999826	17002830	3005	1	9002	uc002nfa.3	0	ENSG00000127533	F2R like thrombin or trypsin receptor 3	2.04	0.47	4.36	1.28e-05	0.000206	H295R_Control	H295R_aza_5uM
FAM102A	chr9	130711316	130711450	135	*	0.2937	0.7232	0.4295	Promoter	9	130703160	130710504	7345	2	399665	uc004bsy.1	-812	ENSG00000167106	family with sequence similarity 102 member A	0.69	0.28	2.46	0.0137	0.0489	H295R_Control	H295R_aza_5uM
FAM174B	chr15	93277256	93277368	113	*	0.4286	0.4286	0	Promoter	15	93160679	93277304	116626	2	400451	uc002bsl.4	0	ENSG00000185442	family with sequence similarity 174 member B	1.29	0.32	3.96	7.42e-05	0.000848	H295R_Control	H295R_aza_5uM
FANCA	chr16	89883740	89884102	363	*	0.231	0.8668	0.6358	Promoter	16	89864767	89883065	18299	2	2175	uc010ciu.1	-675	ENSG00000187741	FA complementation group A	0.8	0.27	2.98	0.00292	0.0151	H295R_Control	H295R_aza_5uM
FARSA	chr19	13044254	13044388	135	*	-0.3167	0	0.3167	Promoter	19	13033284	13044558	11275	2	2193	uc002mvs.2	170	ENSG00000179115	phenylalanyl-tRNA synthetase subunit alpha	0.95	0.33	2.9	0.00379	0.0184	H295R_Control	H295R_aza_5uM
FBLIM1	chr1	16089848	16090100	253	*	0.247	0.5295	0.2825	Promoter	1	16090991	16101715	10725	1	54751	uc001axg.1	-891	ENSG00000162458	filamin binding LIM protein 1	1.44	0.38	3.74	0.000181	0.00171	H295R_Control	H295R_aza_5uM
FBXL20	chr17	37557887	37557903	17	*	-0.4534	0.0933	0.5467	Promoter	17	37408897	37557909	149013	2	84961	uc002hrt.3	6	ENSG00000108306	F-box and leucine rich repeat protein 20	0.61	0.27	2.27	0.0233	0.0725	H295R_Control	H295R_aza_5uM
FBXO42	chr1	16642758	16642968	211	*	0.407	0.756	0.349	Promoter	1	16576559	16643088	66530	2	54455	uc001ayf.3	120	ENSG00000037637	F-box protein 42	0.67	0.27	2.5	0.0125	0.0455	H295R_Control	H295R_aza_5uM
FBXO46	chr19	46234735	46235232	498	*	0.3547	0.7744	0.4197	Promoter	19	46213887	46234151	20265	2	23403	uc002pcz.3	-584	ENSG00000177051	F-box protein 46	0.67	0.29	2.26	0.0235	0.073	H295R_Control	H295R_aza_5uM
FBXW5	chr9	139837886	139837963	78	*	0.3077	0.6224	0.3147	Promoter	9	139834885	139837147	2263	2	54461	uc010nbx.3	-739	ENSG00000159069	F-box and WD repeat domain containing 5	0.89	0.35	2.56	0.0106	0.0402	H295R_Control	H295R_aza_5uM
FCRLB	chr1	161695168	161695308	141	*	0.3222	0.8433	0.5211	Promoter	1	161695702	161697933	2232	1	127943	uc001gbn.4	-394	ENSG00000162746	Fc receptor like B	1.53	0.44	3.52	0.000434	0.00342	H295R_Control	H295R_aza_5uM
FGF12	chr3	192127627	192127797	171	*	-0.2435	0.2824	0.5259	Promoter	3	191857182	192126838	269657	2	2257	uc003fsx.3	-789	ENSG00000114279	fibroblast growth factor 12	1.28	0.3	4.28	1.86e-05	0.000276	H295R_Control	H295R_aza_5uM
FIP1L1	chr4	54244010	54244241	232	*	0.362	0.423	0.061	Promoter	4	54243970	54326103	82134	1	81608	uc003hab.3	40	ENSG00000145216	factor interacting with PAPOLA and CPSF1	1.26	0.29	4.35	1.33e-05	0.000212	H295R_Control	H295R_aza_5uM
FIZ1	chr19	56113828	56114089	262	*	0.2658	0.8234	0.5576	Promoter	19	56102737	56113336	10600	2	84922	uc002qlj.4	-492	ENSG00000179943	FLT3 interacting zinc finger 1	0.95	0.32	2.96	0.00308	0.0157	H295R_Control	H295R_aza_5uM
FMNL1	chr17	43298732	43298819	88	*	0.3025	0.6992	0.3967	Promoter	17	43299292	43324683	25392	1	752	uc002iin.3	-473	ENSG00000184922	formin like 1	1.51	0.36	4.14	3.54e-05	0.000467	H295R_Control	H295R_aza_5uM
FOXA1	chr14	38065267	38065763	497	*	0.3342	0.8628	0.5286	Promoter	14	38058757	38064325	5569	2	3169	uc001wuf.4	-942	ENSG00000129514	forkhead box A1	0.98	0.33	3	0.00274	0.0144	H295R_Control	H295R_aza_5uM
FOXC1	chr6	1609347	1609773	427	*	0.3384	0.5392	0.2008	Promoter	6	1610681	1614129	3449	1	2296	uc003mtp.3	-908	ENSG00000054598	forkhead box C1	0.71	0.32	2.21	0.0274	0.0816	H295R_Control	H295R_aza_5uM
FOXP4	chr6	41513158	41513482	325	*	0.3072	0.4643	0.1571	Promoter	6	41514164	41570122	55959	1	116113	uc003oql.3	-682	ENSG00000137166	forkhead box P4	0.88	0.27	3.25	0.00114	0.00727	H295R_Control	H295R_aza_5uM
FRMD3	chr9	86153307	86153397	91	*	0.3179	0.3221	0.0042	Promoter	9	85857905	86153348	295444	2	257019	uc004amr.1	0	ENSG00000172159	FERM domain containing 3	1.36	0.4	3.41	0.00066	0.00476	H295R_Control	H295R_aza_5uM
FRMD4B	chr3	69435511	69435583	73	*	0.4537	0.4537	0	Promoter	3	69336808	69435430	98623	2	23150	uc003dny.3	-81	ENSG00000114541	FERM domain containing 4B	0.7	0.3	2.34	0.0194	0.0635	H295R_Control	H295R_aza_5uM
FUCA2	chr6	143833207	143833610	404	*	0.2311	0.8342	0.6031	Promoter	6	143815949	143833020	17072	2	2519	uc003qjm.3	-187	ENSG00000001036	alpha-L-fucosidase 2	2.58	0.38	6.69	2.19e-11	1.74e-09	H295R_Control	H295R_aza_5uM
FUT1	chr19	49256415	49256825	411	*	0.301	0.8272	0.5262	Promoter	19	49255869	49256917	1049	2	2523	uc002pkl.1	92	ENSG00000174951	fucosyltransferase 1 (H blood group)	2.54	0.33	7.77	7.97e-15	1.18e-12	H295R_Control	H295R_aza_5uM
FZR1	chr19	3505270	3505686	417	*	0.2023	0.6526	0.4503	Promoter	19	3506295	3536755	30461	1	51343	uc002lxt.2	-609	ENSG00000105325	fizzy and cell division cycle 20 related 1	0.82	0.31	2.69	0.00705	0.0296	H295R_Control	H295R_aza_5uM
GAB2	chr11	78053556	78053700	145	*	0.3362	0.95	0.6138	Promoter	11	77926336	78052926	126591	2	9846	uc001ozg.3	-630	ENSG00000033327	GRB2 associated binding protein 2	1.25	0.29	4.35	1.34e-05	0.000213	H295R_Control	H295R_aza_5uM
GAK	chr4	906122	906197	76	*	0.442	0.866	0.424	Promoter	4	843065	905575	62511	2	2580	uc003gbl.4	-547	ENSG00000178950	cyclin G associated kinase	0.86	0.29	2.96	0.00309	0.0158	H295R_Control	H295R_aza_5uM
GDF15	chr19	18497005	18497245	241	*	0.2941	0.86	0.5659	Promoter	19	18496968	18499986	3019	1	9518	uc002niv.2	37	ENSG00000130513	growth differentiation factor 15	6.45	0.37	17.26	9.96e-67	6.17e-63	H295R_Control	H295R_aza_5uM
GDF6	chr8	97172753	97173002	250	*	-0.2163	0.0181	0.2344	Promoter	8	97154558	97173020	18463	2	392255	uc003yhp.3	18	ENSG00000156466	growth differentiation factor 6	2.11	0.4	5.24	1.62e-07	5.01e-06	H295R_Control	H295R_aza_5uM
GDI1	chrX	153670019	153670090	72	*	0.912	1	0.088	Promoter	23	153670429	153671814	1386	1	2664	uc004flj.3	-339	ENSG00000203879	GDP dissociation inhibitor 1	0.69	0.29	2.39	0.0167	0.0568	H295R_Control	H295R_aza_5uM
GFER	chr16	2034670	2034777	108	*	0.2283	0.3	0.0717	Promoter	16	2034712	2037750	3039	1	2671	uc002coc.3	0	ENSG00000127554	growth factor, augmenter of liver regeneration	1.52	0.36	4.23	2.31e-05	0.000328	H295R_Control	H295R_aza_5uM
GFI1	chr1	92952179	92952363	185	*	0.2966	0.6008	0.3042	Promoter	1	92940318	92952433	12116	2	2672	uc001dow.4	70	ENSG00000162676	growth factor independent 1 transcriptional repressor	0.77	0.37	2.1	0.0358	0.0988	H295R_Control	H295R_aza_5uM
GGACT	chr13	101240654	101240974	321	*	0.2475	0.5997	0.3522	Promoter	13	101182418	101241046	58629	2	87769	uc001vor.3	72	ENSG00000134864	gamma-glutamylamine cyclotransferase	1.33	0.4	3.34	0.000846	0.00579	H295R_Control	H295R_aza_5uM
GIGYF1	chr7	100287165	100287265	101	*	0.494	0.6	0.106	Promoter	7	100277130	100286870	9741	2	64599	uc003uwg.1	-295	ENSG00000146830	GRB10 interacting GYF protein 1	0.7	0.26	2.73	0.00628	0.027	H295R_Control	H295R_aza_5uM
GLIS2	chr16	4382224	4382446	223	*	0.37	0.9378	0.5678	Promoter	16	4382216	4389598	7383	1	84662	uc002cwc.1	8	ENSG00000126603	GLIS family zinc finger 2	0.68	0.29	2.35	0.0186	0.0616	H295R_Control	H295R_aza_5uM
GLTPD2	chr17	4692452	4692997	546	*	0.3526	0.7424	0.3898	Promoter	17	4692254	4693884	1631	1	388323	uc002fza.2	198	ENSG00000182327	glycolipid transfer protein domain containing 2	1.06	0.35	2.98	0.00288	0.0149	H295R_Control	H295R_aza_5uM
GNG13	chr16	850318	850723	406	*	0.5907	0.8597	0.269	Promoter	16	848041	850733	2693	2	51764	uc002ckh.4	10	ENSG00000127588	G protein subunit gamma 13	1.57	0.57	2.76	0.00569	0.0251	H295R_Control	H295R_aza_5uM
GPR35	chr2	241544928	241545149	222	*	0.566	0.9	0.334	Promoter	2	241544825	241570676	25852	1	2859	uc010fzi.2	103	ENSG00000178623	G protein-coupled receptor 35	1.19	0.43	2.74	0.0062	0.0268	H295R_Control	H295R_aza_5uM
GPSM1	chr9	139249966	139250645	680	*	0.2487	0.7555	0.5068	Promoter	9	139249982	139254057	4076	1	26086	uc004che.2	0	ENSG00000160360	G protein signaling modulator 1	1.12	0.32	3.45	0.000552	0.00414	H295R_Control	H295R_aza_5uM
GRB10	chr7	50861418	50861638	221	*	0.362	0.5507	0.1887	Promoter	7	50657760	50861159	203400	2	2887	uc003tpm.2	-259	ENSG00000106070	growth factor receptor bound protein 10	2.61	0.25	10.4	2.38e-25	1.05e-22	H295R_Control	H295R_aza_5uM
GRIPAP1	chrX	48859593	48859895	303	*	0.2674	0.7248	0.4574	Promoter	23	48833333	48858675	25343	2	56850	uc004dma.3	-918	ENSG00000068400	GRIP1 associated protein 1	0.66	0.25	2.67	0.00754	0.0311	H295R_Control	H295R_aza_5uM
GSTP1	chr11	67350892	67351056	165	*	0.46	0.6918	0.2318	Promoter	11	67351066	67354124	3059	1	2950	uc001omf.3	-10	ENSG00000084207	glutathione S-transferase pi 1	5.41	0.51	10.54	5.78e-26	2.68e-23	H295R_Control	H295R_aza_5uM
GTF2F1	chr19	6387446	6387754	309	*	0.6594	0.7612	0.1018	Promoter	19	6379580	6387570	7991	2	2962	uc010xjb.1	0	ENSG00000125651	general transcription factor IIF subunit 1	1	0.3	3.33	0.000867	0.00589	H295R_Control	H295R_aza_5uM
GTF3C3	chr2	197664697	197665200	504	*	0.3327	0.6141	0.2814	Promoter	2	197644813	197664492	19680	2	9330	uc002utu.3	-205	ENSG00000119041	general transcription factor IIIC subunit 3	0.67	0.27	2.54	0.0109	0.0412	H295R_Control	H295R_aza_5uM
HCG11	chr6	26522130	26522438	309	*	0.2717	0.7712	0.4995	Promoter	6	26521934	26527612	5679	1	493812	uc011dkp.3	196	ENSG00000228223	HLA complex group 11	1.99	0.32	6.26	3.91e-10	2.39e-08	H295R_Control	H295R_aza_5uM
HCN4	chr15	73661546	73661771	226	*	0.2058	0.2229	0.0171	Promoter	15	73612200	73661605	49406	2	10021	uc002avp.3	0	ENSG00000138622	hyperpolarization activated cyclic nucleotide gated potassium channel 4	2.71	0.71	3.83	0.000128	0.00131	H295R_Control	H295R_aza_5uM
HDAC11	chr3	13520482	13520680	199	*	0.3657	0.8419	0.4762	Promoter	3	13521224	13547924	26701	1	79885	uc010heb.3	-544	ENSG00000163517	histone deacetylase 11	0.71	0.3	2.36	0.018	0.0603	H295R_Control	H295R_aza_5uM
HDLBP	chr2	242212853	242212916	64	*	0.6	1	0.4	Promoter	2	242192431	242212532	20102	2	3069	uc010fzn.1	-321	ENSG00000115677	high density lipoprotein binding protein	0.68	0.26	2.64	0.0082	0.033	H295R_Control	H295R_aza_5uM
HECTD4	chr12	112820125	112820164	40	*	0.4086	0.765	0.3564	Promoter	12	112687361	112819896	132536	2	283450	uc001tts.3	-229	ENSG00000173064	HECT domain E3 ubiquitin protein ligase 4	1.28	0.31	4.05	5.09e-05	0.000628	H295R_Control	H295R_aza_5uM
HELZ2	chr20	62198888	62198940	53	*	0.2643	0.9643	0.7	Promoter	20	62189439	62199107	9669	2	85441	uc002yfl.1	167	ENSG00000130589	helicase with zinc finger 2	1.73	0.34	5.04	4.66e-07	1.23e-05	H295R_Control	H295R_aza_5uM
HENMT1	chr1	109204066	109204200	135	*	0.3584	0.6963	0.3379	Promoter	1	109190910	109204148	13239	2	113802	uc001dvu.4	0	ENSG00000162639	HEN methyltransferase 1	1.46	0.31	4.71	2.43e-06	5.23e-05	H295R_Control	H295R_aza_5uM
HERC6	chr4	89300045	89300157	113	*	0.387	0.66	0.273	Promoter	4	89299891	89364249	64359	1	55008	uc011cdl.3	154	ENSG00000138642	HECT and RLD domain containing E3 ubiquitin protein ligase family member 6	0.59	0.27	2.17	0.0301	0.0874	H295R_Control	H295R_aza_5uM
HEYL	chr1	40105536	40105673	138	*	-0.567	0.033	0.6	Promoter	1	40089103	40105348	16246	2	26508	uc001cdp.3	-188	ENSG00000163909	hes related family bHLH transcription factor with YRPW motif like	0.89	0.34	2.59	0.00949	0.0369	H295R_Control	H295R_aza_5uM
HLA-E	chr6	30455946	30456564	619	*	0.3554	0.7154	0.36	Promoter	6	30457183	30460360	3178	1	3133	uc011dmg.2	-619	ENSG00000204592	major histocompatibility complex, class I, E	0.95	0.29	3.26	0.00112	0.00719	H295R_Control	H295R_aza_5uM
HLX	chr1	221051907	221052346	440	*	0.2085	0.6034	0.3949	Promoter	1	221052743	221058400	5658	1	3142	uc001hmv.4	-397	ENSG00000136630	H2.0 like homeobox	2.83	0.48	5.87	4.27e-09	2.01e-07	H295R_Control	H295R_aza_5uM
HMGA1	chr6	34205573	34205922	350	*	0.476	0.6547	0.1787	Promoter	6	34206568	34214008	7441	1	3159	uc003ojc.3	-646	ENSG00000137309	high mobility group AT-hook 1	1.3	0.29	4.5	6.7e-06	0.000121	H295R_Control	H295R_aza_5uM
HNRNPF	chr10	43905066	43905177	112	*	0.4539	0.7608	0.3069	Promoter	10	43881065	43904696	23632	2	3185	uc001jau.2	-370	ENSG00000169813	heterogeneous nuclear ribonucleoprotein F	0.61	0.28	2.14	0.0322	0.0916	H295R_Control	H295R_aza_5uM
HSPA9	chr5	137911867	137912135	269	*	0.3756	0.885	0.5094	Promoter	5	137893031	137911318	18288	2	3313	uc011cyw.2	-549	ENSG00000113013	heat shock protein family A (Hsp70) member 9	1.06	0.26	4.09	4.39e-05	0.000558	H295R_Control	H295R_aza_5uM
HSPB6	chr19	36247741	36248020	280	*	0.3125	0.8513	0.5388	Promoter	19	36245467	36247930	2464	2	126393	uc002obn.2	0	ENSG00000004776	heat shock protein family B (small) member 6	2.05	0.4	5.08	3.86e-07	1.04e-05	H295R_Control	H295R_aza_5uM
HUNK	chr21	33244772	33244916	145	*	0.4057	0.46	0.0543	Promoter	21	33245628	33376377	130750	1	30811	uc002yph.3	-712	ENSG00000142149	hormonally up-regulated Neu-associated kinase	1.04	0.32	3.29	0.00101	0.0066	H295R_Control	H295R_aza_5uM
HYLS1	chr11	125753490	125753694	205	*	0.4319	0.8864	0.4545	Promoter	11	125753509	125770541	17033	1	219844	uc009zbv.3	0	ENSG00000198331	HYLS1 centriolar and ciliogenesis associated	1.28	0.3	4.24	2.21e-05	0.000317	H295R_Control	H295R_aza_5uM
HYOU1	chr11	118928763	118928812	50	*	0.512	0.812	0.3	Promoter	11	118914896	118927925	13030	2	10525	uc001pux.3	-838	ENSG00000149428	hypoxia up-regulated 1	1	0.29	3.45	0.000556	0.00417	H295R_Control	H295R_aza_5uM
IBA57	chr1	228361519	228361628	110	*	0.3559	0.7342	0.3783	Promoter	1	228362251	228369958	7708	1	200205	uc010pvw.2	-623	ENSG00000181873	iron-sulfur cluster assembly factor IBA57	1.06	0.32	3.29	0.000987	0.00649	H295R_Control	H295R_aza_5uM
ICAM1	chr19	10381006	10381075	70	*	1	1	0	Promoter	19	10381517	10397291	15775	1	3383	uc002mnq.2	-442	ENSG00000090339	intercellular adhesion molecule 1	2.73	0.35	7.72	1.17e-14	1.64e-12	H295R_Control	H295R_aza_5uM
IDH3G	chrX	153053134	153053664	531	*	0.3869	0.8003	0.4134	Promoter	23	153051223	153053052	1830	2	3421	uc004fiu.3	-82	ENSG00000067829	isocitrate dehydrogenase (NAD(+)) 3 non-catalytic subunit gamma	0.68	0.32	2.1	0.0354	0.0981	H295R_Control	H295R_aza_5uM
IER3	chr6	30712108	30712127	20	*	-0.62	0.18	0.8	Promoter	6	30710976	30712327	1352	2	8870	uc003nrn.3	200	ENSG00000137331	immediate early response 3	2.49	0.35	7.1	1.26e-12	1.26e-10	H295R_Control	H295R_aza_5uM
IFFO1	chr12	6665448	6665804	357	*	0.2758	0.4748	0.199	Promoter	12	6648127	6665249	17123	2	25900	uc010sfe.2	-199	ENSG00000010295	intermediate filament family orphan 1	1.02	0.3	3.42	0.000631	0.0046	H295R_Control	H295R_aza_5uM
IGFBP3	chr7	45961162	45961563	402	*	0.2258	0.7045	0.4787	Promoter	7	45951844	45960871	9028	2	3486	uc003tnt.3	-291	ENSG00000146674	insulin like growth factor binding protein 3	1.12	0.31	3.65	0.000259	0.00228	H295R_Control	H295R_aza_5uM
IGHMBP2	chr11	68698838	68699077	240	*	0.3059	0.8118	0.5059	Promoter	11	68699773	68704559	4787	1	3508	uc001oom.1	-696	ENSG00000132740	immunoglobulin mu DNA binding protein 2	1.37	0.28	4.95	7.35e-07	1.83e-05	H295R_Control	H295R_aza_5uM
IKBKG	chrX	153769392	153769682	291	*	0.2221	0.6162	0.3941	Promoter	23	153770459	153793261	22803	1	8517	uc011mzr.2	-777	ENSG00000269335	inhibitor of nuclear factor kappa B kinase regulatory subunit gamma	0.86	0.34	2.52	0.0117	0.0432	H295R_Control	H295R_aza_5uM
INA	chr10	105036978	105037051	74	*	0.3975	0.4217	0.0242	Promoter	10	105036920	105050108	13189	1	9118	uc001kws.3	58	ENSG00000148798	internexin neuronal intermediate filament protein alpha	1.49	0.36	4.13	3.68e-05	0.000482	H295R_Control	H295R_aza_5uM
INF2	chr14	105155366	105155529	164	*	0.2784	0.6889	0.4105	Promoter	14	105155943	105171145	15203	1	64423	uc001yoy.4	-414	ENSG00000203485	inverted formin 2	0.78	0.3	2.57	0.0103	0.0393	H295R_Control	H295R_aza_5uM
INPP5B	chr1	38398063	38398335	273	*	0.2345	0.8385	0.604	Promoter	1	38326369	38397421	71053	2	3633	uc001ccf.1	-642	ENSG00000204084	inositol polyphosphate-5-phosphatase B	0.7	0.26	2.72	0.00662	0.0282	H295R_Control	H295R_aza_5uM
IRS1	chr2	227663189	227663440	252	*	0.3135	0.8792	0.5657	Promoter	2	227596033	227663506	67474	2	3667	uc002voh.4	66	ENSG00000169047	insulin receptor substrate 1	0.79	0.31	2.55	0.0109	0.0409	H295R_Control	H295R_aza_5uM
ISLR2	chr15	74421653	74422054	402	*	0.4	0.8478	0.4478	Promoter	15	74421715	74429143	7429	1	57611	uc002axd.3	0	ENSG00000167178	immunoglobulin superfamily containing leucine rich repeat 2	2.09	0.36	5.84	5.34e-09	2.47e-07	H295R_Control	H295R_aza_5uM
ISYNA1	chr19	18547974	18548088	115	*	0.4957	0.8657	0.37	Promoter	19	18545198	18548119	2922	2	51477	uc002nja.2	31	ENSG00000105655	inositol-3-phosphate synthase 1	1.01	0.34	2.98	0.00289	0.015	H295R_Control	H295R_aza_5uM
JARID2	chr6	15400748	15401172	425	*	0.31	0.7248	0.4148	Promoter	6	15401089	15509585	108497	1	3720	uc011diw.1	0	ENSG00000008083	jumonji and AT-rich interaction domain containing 2	0.76	0.27	2.85	0.00436	0.0204	H295R_Control	H295R_aza_5uM
KCNG1	chr20	49639917	49640413	497	*	0.2232	0.5897	0.3665	Promoter	20	49620193	49639675	19483	2	3755	uc002xwa.4	-242	ENSG00000026559	potassium voltage-gated channel modifier subfamily G member 1	0.98	0.4	2.44	0.0149	0.0519	H295R_Control	H295R_aza_5uM
KCNJ11	chr11	17410207	17410401	195	*	0.3074	0.3937	0.0863	Promoter	11	17406796	17410206	3411	2	3767	uc001mna.3	-1	ENSG00000187486	potassium inwardly rectifying channel subfamily J member 11	1.13	0.46	2.47	0.0134	0.0481	H295R_Control	H295R_aza_5uM
KCNJ2	chr17	68164782	68164919	138	*	0.534	0.622	0.088	Promoter	17	68164814	68176183	11370	1	3759	uc010dfg.3	0	ENSG00000123700	potassium inwardly rectifying channel subfamily J member 2	2.13	0.43	4.98	6.41e-07	1.62e-05	H295R_Control	H295R_aza_5uM
KCNMB3	chr3	178969459	178969803	345	*	0.2964	0.6729	0.3765	Promoter	3	178960554	178969645	9092	2	27094	uc003fjn.3	0	ENSG00000171121	potassium calcium-activated channel subfamily M regulatory beta subunit 3	1.99	0.39	5.14	2.74e-07	7.73e-06	H295R_Control	H295R_aza_5uM
KCTD15	chr19	34289092	34289363	272	*	0.7589	0.7665	0.0076	Promoter	19	34289406	34306666	17261	1	79047	uc002nux.4	-43	ENSG00000153885	potassium channel tetramerization domain containing 15	2.83	0.3	9.48	2.47e-21	7.79e-19	H295R_Control	H295R_aza_5uM
KDM5B	chr1	202776776	202776799	24	*	0.27	0.6	0.33	Promoter	1	202698835	202776427	77593	2	10765	uc001gyg.1	-349	ENSG00000117139	lysine demethylase 5B	0.55	0.25	2.19	0.0287	0.0845	H295R_Control	H295R_aza_5uM
KHDC1	chr6	74019717	74019942	226	*	0.4757	0.6186	0.1429	Promoter	6	73951038	74019938	68901	2	80759	uc003pgo.3	0	ENSG00000135314	KH domain containing 1	0.82	0.31	2.64	0.0082	0.033	H295R_Control	H295R_aza_5uM
KIAA0895L	chr16	67212356	67212464	109	*	0.6477	0.7065	0.0588	Promoter	16	67209505	67212407	2903	2	653319	uc002err.3	0	ENSG00000196123	KIAA0895 like	0.63	0.29	2.17	0.0298	0.0868	H295R_Control	H295R_aza_5uM
KIAA1614	chr1	180881074	180881402	329	*	0.3131	0.8219	0.5088	Promoter	1	180882313	180915239	32927	1	57710	uc001gok.2	-911	ENSG00000135835	KIAA1614	1.1	0.46	2.37	0.0177	0.0594	H295R_Control	H295R_aza_5uM
KIF17	chr1	21045005	21045163	159	*	-0.2494	0.695	0.9444	Promoter	1	20990507	21044317	53811	2	57576	uc001bds.4	-688	ENSG00000117245	kinesin family member 17	1.11	0.32	3.47	0.000516	0.00394	H295R_Control	H295R_aza_5uM
KIF27	chr9	86537143	86537453	311	*	0.3259	0.6964	0.3705	Promoter	9	86451615	86536380	84766	2	55582	uc010mpx.4	-763	ENSG00000165115	kinesin family member 27	0.85	0.26	3.2	0.00136	0.00839	H295R_Control	H295R_aza_5uM
KLC2	chr11	66026207	66026504	298	*	0.34	0.6308	0.2908	Promoter	11	66026018	66035332	9315	1	64837	uc001ohd.2	189	ENSG00000174996	kinesin light chain 2	1.11	0.29	3.9	9.63e-05	0.00105	H295R_Control	H295R_aza_5uM
KLF11	chr2	10183948	10183988	41	*	0.5874	0.6212	0.0338	Promoter	2	10183956	10194963	11008	1	8462	uc021vdq.1	0	ENSG00000172059	Kruppel like factor 11	0.68	0.29	2.34	0.0193	0.0632	H295R_Control	H295R_aza_5uM
KLF4	chr9	110249779	110250778	1000	*	0.2424	0.8497	0.6073	Promoter	9	110247133	110250728	3596	2	9314	uc004bdf.2	0	ENSG00000136826	Kruppel like factor 4	2.77	0.29	9.67	4.04e-22	1.39e-19	H295R_Control	H295R_aza_5uM
KLHL17	chr1	897166	897309	144	*	0.45	0.878	0.428	Promoter	1	897461	901099	3639	1	339451	uc001acc.2	-152	ENSG00000187961	kelch like family member 17	1.06	0.33	3.22	0.0013	0.00806	H295R_Control	H295R_aza_5uM
KRT19	chr17	39684419	39684598	180	*	0.3737	0.8775	0.5038	Promoter	17	39679869	39684641	4773	2	3880	uc002hxd.4	43	ENSG00000171345	keratin 19	6.11	0.6	10.25	1.17e-24	4.72e-22	H295R_Control	H295R_aza_5uM
KRT80	chr12	52579287	52579416	130	*	0.5187	0.805	0.2863	Promoter	12	52562780	52579533	16754	2	144501	uc001rzw.3	117	ENSG00000167767	keratin 80	2	0.3	6.7	2.06e-11	1.65e-09	H295R_Control	H295R_aza_5uM
L1CAM	chrX	153152040	153152210	171	*	0.2446	0.7765	0.5319	Promoter	23	153136245	153151628	15384	2	3897	uc022chz.2	-412	ENSG00000198910	L1 cell adhesion molecule	1.94	0.39	4.99	5.93e-07	1.52e-05	H295R_Control	H295R_aza_5uM
LATS2	chr13	21634247	21634652	406	*	0.3235	0.9565	0.633	Promoter	13	21547176	21634429	87254	2	26524	uc009zzs.3	0	ENSG00000150457	large tumor suppressor kinase 2	0.88	0.27	3.24	0.0012	0.00756	H295R_Control	H295R_aza_5uM
LBH	chr2	30453711	30453730	20	*	-0.7966	0.0367	0.8333	Promoter	2	30454397	30482899	28503	1	81606	uc002rne.2	-667	ENSG00000213626	LBH regulator of WNT signaling pathway	0.78	0.35	2.25	0.0244	0.0751	H295R_Control	H295R_aza_5uM
LEF1	chr4	109087957	109087965	9	*	0.25	0.25	0	Promoter	4	108968701	109087953	119253	2	51176	uc011cfk.2	-4	ENSG00000138795	lymphoid enhancer binding factor 1	0.8	0.33	2.45	0.0144	0.0506	H295R_Control	H295R_aza_5uM
LENG8	chr19	54959078	54959350	273	*	0.2108	0.2541	0.0433	Promoter	19	54960065	54973196	13132	1	114823	uc002qfw.2	-715	ENSG00000167615	leukocyte receptor cluster member 8	0.61	0.28	2.13	0.0329	0.0929	H295R_Control	H295R_aza_5uM
LEO1	chr15	52264428	52264876	449	*	0.3437	0.6108	0.2671	Promoter	15	52230222	52263958	33737	2	123169	uc010bfd.3	-470	ENSG00000166477	LEO1 homolog, Paf1/RNA polymerase II complex component	0.71	0.26	2.72	0.00644	0.0276	H295R_Control	H295R_aza_5uM
LGI4	chr19	35633503	35633659	157	*	0.3008	0.6731	0.3723	Promoter	19	35615417	35633355	17939	2	163175	uc002nxy.1	-148	ENSG00000153902	leucine rich repeat LGI family member 4	1.05	0.47	2.22	0.0263	0.079	H295R_Control	H295R_aza_5uM
LIME1	chr20	62366259	62366534	276	*	0.2468	0.8042	0.5574	Promoter	20	62367053	62370460	3408	1	54923	uc011abi.2	-519	ENSG00000203896	Lck interacting transmembrane adaptor 1	0.99	0.42	2.34	0.0194	0.0637	H295R_Control	H295R_aza_5uM
LIN37	chr19	36243398	36243416	19	*	0.38	1	0.62	Promoter	19	36243815	36244329	515	1	55957	uc021usx.1	-399	ENSG00000267796	lin-37 DREAM MuvB core complex component	1.26	0.34	3.66	0.00025	0.00222	H295R_Control	H295R_aza_5uM
LINC00654	chr20	5484945	5485153	209	*	0.2488	0.8569	0.6081	Promoter	20	5479218	5485242	6025	2	149837	uc002wmc.4	89	ENSG00000205181	long intergenic non-protein coding RNA 654	1.41	0.37	3.82	0.000134	0.00136	H295R_Control	H295R_aza_5uM
LINC00933	chr15	85113310	85113711	402	*	0.2728	0.8355	0.5627	Promoter	15	85113880	85123412	9533	1	100506874	uc021stt.1	-169	ENSG00000259728	long intergenic non-protein coding RNA 933	1.04	0.44	2.37	0.018	0.0602	H295R_Control	H295R_aza_5uM
LONRF3	chrX	118107619	118107939	321	*	0.2316	0.8358	0.6042	Promoter	23	118108713	118151949	43237	1	79836	uc004eqw.3	-774	ENSG00000175556	LON peptidase N-terminal domain and ring finger 3	1.01	0.35	2.88	0.00397	0.0191	H295R_Control	H295R_aza_5uM
LOXL4	chr10	100027866	100028047	182	*	0.5428	0.6648	0.122	Promoter	10	100007443	100028007	20565	2	84171	uc001kpa.1	0	ENSG00000138131	lysyl oxidase like 4	1.07	0.36	2.94	0.00324	0.0163	H295R_Control	H295R_aza_5uM
LPAR2	chr19	19739385	19739626	242	*	0.4988	0.8892	0.3904	Promoter	19	19734466	19739739	5274	2	9170	uc002nnc.4	113	ENSG00000064547	lysophosphatidic acid receptor 2	1.27	0.34	3.76	0.000171	0.00164	H295R_Control	H295R_aza_5uM
LRIG1	chr3	66455518	66455594	77	*	0.5163	0.7913	0.275	Promoter	3	66429221	66454834	25614	2	26018	uc011bfu.2	-684	ENSG00000144749	leucine rich repeats and immunoglobulin like domains 1	1.09	0.29	3.76	0.000167	0.00161	H295R_Control	H295R_aza_5uM
LRRC32	chr11	76381434	76381621	188	*	0.2581	0.6222	0.3641	Promoter	11	76368568	76381791	13224	2	2615	uc001oxr.4	170	ENSG00000137507	leucine rich repeat containing 32	2.65	0.45	5.9	3.73e-09	1.78e-07	H295R_Control	H295R_aza_5uM
LRRFIP1	chr2	238600050	238600130	81	*	0.53	0.8842	0.3542	Promoter	2	238600807	238674558	73752	1	9208	uc002vxd.3	-677	ENSG00000124831	LRR binding FLII interacting protein 1	0.88	0.24	3.7	0.000219	0.00199	H295R_Control	H295R_aza_5uM
LRRK1	chr15	101593043	101593111	69	*	0.722	0.894	0.172	Promoter	15	101593428	101610317	16890	1	79705	uc002bws.3	-317	ENSG00000154237	leucine rich repeat kinase 1	1.05	0.28	3.78	0.000155	0.00152	H295R_Control	H295R_aza_5uM
LTB4R	chr14	24780784	24780891	108	*	0.3874	0.3979	0.0105	Promoter	14	24780705	24787242	6538	1	1241	uc001wos.3	79	ENSG00000213903	leukotriene B4 receptor	0.72	0.31	2.31	0.021	0.0672	H295R_Control	H295R_aza_5uM
LUC7L	chr16	280260	280520	261	*	0.2155	0.4794	0.2639	Promoter	16	238974	279449	40476	2	55692	uc002cge.1	-811	ENSG00000007392	LUC7 like	0.67	0.3	2.25	0.0242	0.0744	H295R_Control	H295R_aza_5uM
MAD1L1	chr7	2273215	2273534	320	*	0.2163	0.5885	0.3722	Promoter	7	1937325	2272583	335259	2	8379	uc010ksj.3	-632	ENSG00000002822	mitotic arrest deficient 1 like 1	0.93	0.34	2.78	0.00542	0.0241	H295R_Control	H295R_aza_5uM
MADD	chr11	47290051	47290268	218	*	0.37	0.7281	0.3581	Promoter	11	47290927	47351582	60656	1	8567	uc001neq.2	-659	ENSG00000110514	MAP kinase activating death domain	0.6	0.26	2.26	0.0238	0.0736	H295R_Control	H295R_aza_5uM
MAEA	chr4	1309241	1309467	227	*	0.33	0.9559	0.6259	Promoter	4	1309185	1333925	24741	1	10296	uc010ibt.3	56	ENSG00000090316	macrophage erythroblast attacher, E3 ubiquitin ligase	0.7	0.3	2.31	0.0209	0.067	H295R_Control	H295R_aza_5uM
MAFK	chr7	1577126	1577224	99	*	0.292	0.378	0.086	Promoter	7	1577123	1582322	5200	1	7975	uc003sks.1	3	ENSG00000198517	MAF bZIP transcription factor K	1.04	0.36	2.85	0.00435	0.0204	H295R_Control	H295R_aza_5uM
MAGOH	chr1	53704425	53704626	202	*	-0.2969	0.3	0.5969	Promoter	1	53692564	53704282	11719	2	4116	uc010ont.2	-143	ENSG00000162385	mago homolog, exon junction complex subunit	1	0.29	3.43	0.000606	0.00445	H295R_Control	H295R_aza_5uM
MAP1LC3A	chr20	33146187	33146571	385	*	0.2193	0.7973	0.578	Promoter	20	33146501	33148149	1649	1	84557	uc002xaq.2	0	ENSG00000101460	microtubule associated protein 1 light chain 3 alpha	1.07	0.47	2.28	0.0225	0.0707	H295R_Control	H295R_aza_5uM
MAP2K7	chr19	7967643	7967947	305	*	0.2495	0.6217	0.3722	Promoter	19	7968765	7971931	3167	1	5609	uc002mis.1	-818	ENSG00000076984	mitogen-activated protein kinase kinase 7	0.8	0.26	3.05	0.00226	0.0124	H295R_Control	H295R_aza_5uM
MAP6D1	chr3	183543580	183543863	284	*	0.2435	0.7852	0.5417	Promoter	3	183533664	183543393	9730	2	79929	uc003fmc.2	-187	ENSG00000180834	MAP6 domain containing 1	1.46	0.4	3.64	0.000272	0.00237	H295R_Control	H295R_aza_5uM
MAP7D1	chr1	36642181	36642461	281	*	0.2735	0.81	0.5365	Promoter	1	36643070	36646441	3372	1	55700	uc001cad.3	-609	ENSG00000116871	MAP7 domain containing 1	0.7	0.31	2.24	0.0251	0.0766	H295R_Control	H295R_aza_5uM
MAPKAPK5-AS1	chr12	112280711	112280758	48	*	-0.355	0	0.355	Promoter	12	112277574	112280706	3133	2	51275	uc001tsx.2	-5	ENSG00000234608	MAPKAPK5 antisense RNA 1	1.01	0.27	3.73	0.000193	0.00179	H295R_Control	H295R_aza_5uM
MAST2	chr1	46268796	46268898	103	*	-0.3757	0.1629	0.5386	Promoter	1	46269285	46501796	232512	1	23139	uc001cov.3	-387	ENSG00000086015	microtubule associated serine/threonine kinase 2	0.93	0.25	3.7	0.000216	0.00197	H295R_Control	H295R_aza_5uM
MCAM	chr11	119181484	119181587	104	*	0.2985	0.8923	0.5938	Promoter	11	119180333	119181613	1281	2	4162	uc001pwg.1	26	ENSG00000076706	melanoma cell adhesion molecule	2.12	0.31	6.88	5.87e-12	5.24e-10	H295R_Control	H295R_aza_5uM
MCOLN1	chr19	7587590	7587636	47	*	0.279	0.279	0	Promoter	19	7587496	7598895	11400	1	57192	uc002mgp.3	94	ENSG00000090674	mucolipin TRP cation channel 1	0.84	0.3	2.8	0.00518	0.0233	H295R_Control	H295R_aza_5uM
MFAP1	chr15	44117617	44117919	303	*	0.2641	0.7079	0.4438	Promoter	15	44096733	44116951	20219	2	4236	uc001zth.1	-666	ENSG00000140259	microfibril associated protein 1	0.87	0.26	3.3	0.000983	0.00648	H295R_Control	H295R_aza_5uM
MFN2	chr1	12039586	12039794	209	*	0.2189	0.74	0.5211	Promoter	1	12040238	12073572	33335	1	9927	uc001atn.4	-444	ENSG00000116688	mitofusin 2	0.6	0.28	2.17	0.03	0.0872	H295R_Control	H295R_aza_5uM
MICAL3	chr22	18507586	18508054	469	*	0.5566	0.7333	0.1767	Promoter	22	18381851	18507325	125475	2	57553	uc011agm.1	-261	ENSG00000243156	microtubule associated monooxygenase, calponin and LIM domain containing 3	0.87	0.38	2.29	0.0221	0.0698	H295R_Control	H295R_aza_5uM
MICALL2	chr7	1481249	1482042	794	*	0.2401	0.8369	0.5968	Promoter	7	1473995	1482120	8126	2	79778	uc003ski.4	78	ENSG00000164877	MICAL like 2	1	0.31	3.21	0.00134	0.00824	H295R_Control	H295R_aza_5uM
MIER2	chr19	345045	345353	309	*	0.2284	0.751	0.5226	Promoter	19	305575	344791	39217	2	54531	uc002lok.1	-254	ENSG00000105556	MIER family member 2	0.87	0.32	2.7	0.00685	0.0289	H295R_Control	H295R_aza_5uM
MKNK2	chr19	2042467	2042840	374	*	0.454	0.7031	0.2491	Promoter	19	2037472	2042675	5204	2	2872	uc002lut.1	0	ENSG00000099875	MAPK interacting serine/threonine kinase 2	1.26	0.29	4.42	9.92e-06	0.000168	H295R_Control	H295R_aza_5uM
MKX	chr10	28034659	28034788	130	*	0.2385	0.3962	0.1577	Promoter	10	27961803	28034778	72976	2	283078	uc001itx.4	0	ENSG00000150051	mohawk homeobox	4.22	0.35	12.04	2.32e-33	2.27e-30	H295R_Control	H295R_aza_5uM
MLXIP	chr12	122515572	122515702	131	*	0.3066	0.9133	0.6067	Promoter	12	122516652	122628967	112316	1	22877	uc001ubq.3	-950	ENSG00000175727	MLX interacting protein	1.04	0.26	4	6.22e-05	0.000736	H295R_Control	H295R_aza_5uM
MLXIPL	chr7	73039055	73039200	146	*	0.4246	0.5769	0.1523	Promoter	7	73007532	73038870	31339	2	51085	uc003typ.1	-185	ENSG00000009950	MLX interacting protein like	1.53	0.45	3.37	0.00074	0.00521	H295R_Control	H295R_aza_5uM
MORC2	chr22	31364389	31364517	129	*	0.3371	0.7107	0.3736	Promoter	22	31322600	31364187	41588	2	22880	uc003aje.1	-202	ENSG00000133422	MORC family CW-type zinc finger 2	0.97	0.26	3.8	0.000144	0.00144	H295R_Control	H295R_aza_5uM
MOV10L1	chr22	50587963	50588218	256	*	0.3171	0.6007	0.2836	Promoter	22	50587818	50597686	9869	1	54456	uc003bjm.1	145	ENSG00000073146	Mov10 like RISC complex RNA helicase 1	2.96	0.45	6.55	5.82e-11	4.33e-09	H295R_Control	H295R_aza_5uM
MPDU1	chr17	7486729	7486801	73	*	0.3357	0.9371	0.6014	Promoter	17	7486965	7491527	4563	1	9526	uc002ghw.3	-164	ENSG00000129255	mannose-P-dolichol utilization defect 1	1.15	0.34	3.4	0.000662	0.00477	H295R_Control	H295R_aza_5uM
MRC2	chr17	60704341	60704472	132	*	0.4354	0.5727	0.1373	Promoter	17	60704762	60770962	66201	1	9902	uc002jad.4	-290	ENSG00000011028	mannose receptor C type 2	0.73	0.28	2.56	0.0104	0.0396	H295R_Control	H295R_aza_5uM
MRPL45	chr17	36452437	36452507	71	*	-0.424	0.332	0.756	Promoter	17	36452989	36479101	26113	1	84311	uc002hpy.3	-482	ENSG00000278845	mitochondrial ribosomal protein L45	0.76	0.31	2.46	0.0138	0.0492	H295R_Control	H295R_aza_5uM
MTG1	chr10	135208627	135208757	131	*	0.4308	0.8777	0.4469	Promoter	10	135209667	135234174	24508	1	92170	uc010qve.2	-910	ENSG00000148824	mitochondrial ribosome associated GTPase 1	1.34	0.31	4.27	1.99e-05	0.000291	H295R_Control	H295R_aza_5uM
MTMR9LP	chr1	32706799	32707181	383	*	0.2868	0.7437	0.4569	Promoter	1	32697261	32707311	10051	2	339483	uc001buv.4	130	NA	myotubularin related protein 9 like, pseudogene	1	0.33	3.07	0.00216	0.012	H295R_Control	H295R_aza_5uM
MTO1	chr6	74170694	74170877	184	*	0.2004	0.4483	0.2479	Promoter	6	74171454	74211179	39726	1	25821	uc003pgy.4	-577	ENSG00000135297	mitochondrial tRNA translation optimization 1	0.83	0.26	3.15	0.00162	0.00963	H295R_Control	H295R_aza_5uM
MTSS1	chr8	125740954	125741058	105	*	0.2714	0.7303	0.4589	Promoter	8	125563028	125740730	177703	2	9788	uc003yrl.2	-224	ENSG00000170873	MTSS I-BAR domain containing 1	0.85	0.27	3.19	0.00143	0.00867	H295R_Control	H295R_aza_5uM
MXRA7	chr17	74707021	74707044	24	*	0.25	0.6	0.35	Promoter	17	74671809	74707056	35248	2	439921	uc002jsk.1	12	ENSG00000182534	matrix remodeling associated 7	0.89	0.26	3.48	0.000509	0.0039	H295R_Control	H295R_aza_5uM
MYADM	chr19	54370648	54370815	168	*	0.2575	0.38	0.1225	Promoter	19	54371137	54379689	8553	1	91663	uc002qcm.3	-322	ENSG00000179820	myeloid associated differentiation marker	0.91	0.28	3.22	0.00128	0.008	H295R_Control	H295R_aza_5uM
MYBBP1A	chr17	4447748	4447853	106	*	0.3574	0.8911	0.5337	Promoter	17	4442191	4447990	5800	2	10514	uc010vsa.2	137	ENSG00000132382	MYB binding protein 1a	1.05	0.28	3.79	0.000149	0.00147	H295R_Control	H295R_aza_5uM
MYL5	chr4	666543	666832	290	*	0.2173	0.4665	0.2492	Promoter	4	667369	675817	8449	1	4636	uc003gat.3	-537	ENSG00000215375	myosin light chain 5	1.41	0.33	4.24	2.22e-05	0.000319	H295R_Control	H295R_aza_5uM
MYLK	chr3	123420221	123420466	246	*	0.3582	0.8255	0.4673	Promoter	3	123399878	123420356	20479	2	4638	uc003egt.3	0	ENSG00000065534	myosin light chain kinase	1.16	0.29	3.95	7.93e-05	0.000894	H295R_Control	H295R_aza_5uM
MYO15B	chr17	73583226	73583362	137	*	0.3946	0.5764	0.1818	Promoter	17	73584139	73609552	25414	1	80022	uc002jom.1	-777	ENSG00000266714	myosin XVB	1.08	0.3	3.66	0.000255	0.00226	H295R_Control	H295R_aza_5uM
MYO1C	chr17	1389556	1390152	597	*	0.2514	0.6832	0.4318	Promoter	17	1371134	1389470	18337	2	4641	uc010vqj.1	-86	ENSG00000197879	myosin IC	0.87	0.26	3.4	0.000665	0.00479	H295R_Control	H295R_aza_5uM
MYO9B	chr19	17316758	17316944	187	*	0.5392	0.9003	0.3611	Promoter	19	17317488	17324093	6606	1	4650	uc002nfm.1	-544	ENSG00000099331	myosin IXB	0.54	0.26	2.12	0.0341	0.0952	H295R_Control	H295R_aza_5uM
NBL1	chr1	19970681	19970691	11	*	0.4	0.5	0.1	Promoter	1	19970667	19984949	14283	1	4681	uc001bck.3	14	ENSG00000158747	NBL1, DAN family BMP antagonist	1.44	0.44	3.3	0.00097	0.0064	H295R_Control	H295R_aza_5uM
NCOR2	chr12	125052819	125053031	213	*	0.6238	0.7488	0.125	Promoter	12	124831110	125052010	220901	2	9612	uc001ugj.1	-809	ENSG00000196498	nuclear receptor corepressor 2	0.86	0.27	3.14	0.00167	0.00985	H295R_Control	H295R_aza_5uM
NCS1	chr9	132934078	132934285	208	*	0.4759	0.6167	0.1408	Promoter	9	132934857	132999583	64727	1	23413	uc004bzi.2	-572	ENSG00000107130	neuronal calcium sensor 1	0.58	0.27	2.15	0.0314	0.09	H295R_Control	H295R_aza_5uM
NDUFS6	chr5	1801260	1801372	113	*	0.3677	0.4444	0.0767	Promoter	5	1801496	1816167	14672	1	4726	uc003jcy.3	-124	ENSG00000145494	NADH:ubiquinone oxidoreductase subunit S6	0.89	0.36	2.49	0.0126	0.0458	H295R_Control	H295R_aza_5uM
NECAP2	chr1	16766442	16766635	194	*	0.2805	0.74	0.4595	Promoter	1	16767167	16786584	19418	1	55707	uc001ayo.3	-532	ENSG00000157191	NECAP endocytosis associated 2	0.62	0.29	2.13	0.0331	0.0934	H295R_Control	H295R_aza_5uM
NES	chr1	156646762	156647100	339	*	0.2843	0.7397	0.4554	Promoter	1	156638556	156647189	8634	2	10763	uc001fpq.3	89	ENSG00000132688	nestin	0.99	0.32	3.08	0.00207	0.0116	H295R_Control	H295R_aza_5uM
NEURL4	chr17	7223217	7223305	89	*	0.2667	1	0.7333	Promoter	17	7215978	7222527	6550	2	84461	uc002gfy.1	-690	ENSG00000215041	neuralized E3 ubiquitin protein ligase 4	1.11	0.27	4.1	4.12e-05	0.000529	H295R_Control	H295R_aza_5uM
NEXN	chr1	78398572	78398760	189	*	0.258	0.862	0.604	Promoter	1	78398727	78409578	10852	1	91624	uc001dig.4	0	ENSG00000162614	nexilin F-actin binding protein	0.85	0.33	2.59	0.00948	0.0369	H295R_Control	H295R_aza_5uM
NINL	chr20	25566778	25567032	255	*	0.66	0.76	0.1	Promoter	20	25458605	25566153	107549	2	22981	uc010gdo.1	-625	ENSG00000101004	ninein like	1.27	0.27	4.68	2.91e-06	6.12e-05	H295R_Control	H295R_aza_5uM
NKX2-6	chr8	23564146	23564241	96	*	0.4229	0.4829	0.06	Promoter	8	23559964	23564111	4148	2	137814	uc011kzy.3	-35	ENSG00000180053	NK2 homeobox 6	1.13	0.45	2.52	0.0117	0.0433	H295R_Control	H295R_aza_5uM
NLRX1	chr11	119039171	119039208	38	*	0.235	1	0.765	Promoter	11	119039437	119052066	12630	1	79671	uc010rzc.1	-229	ENSG00000160703	NLR family member X1	0.61	0.28	2.2	0.0276	0.0821	H295R_Control	H295R_aza_5uM
NME4	chr16	447274	447463	190	*	0.2933	0.5152	0.2219	Promoter	16	447192	450754	3563	1	4833	uc002cgz.3	82	ENSG00000103202	NME/NM23 nucleoside diphosphate kinase 4	1.01	0.34	2.96	0.0031	0.0158	H295R_Control	H295R_aza_5uM
NMNAT2	chr1	183388193	183388326	134	*	0.2386	0.4313	0.1927	Promoter	1	183217372	183387634	170263	2	23057	uc001gqc.2	-559	ENSG00000157064	nicotinamide nucleotide adenylyltransferase 2	1.92	0.28	6.91	4.89e-12	4.41e-10	H295R_Control	H295R_aza_5uM
NMT1	chr17	43138786	43138797	12	*	-0.548	0.452	1	Promoter	17	43138680	43186382	47703	1	4836	uc002ihz.3	106	ENSG00000136448	N-myristoyltransferase 1	0.61	0.26	2.33	0.0199	0.0647	H295R_Control	H295R_aza_5uM
NNAT	chr20	36148649	36148962	314	*	0.2039	0.8692	0.6653	Promoter	20	36149607	36152090	2484	1	4826	uc002xhd.3	-645	ENSG00000053438	neuronatin	1.25	0.47	2.68	0.00729	0.0303	H295R_Control	H295R_aza_5uM
NOTCH1	chr9	139408977	139409061	85	*	0.6	1	0.4	Promoter	9	139396889	139408003	11115	2	4851	uc004cia.1	-974	ENSG00000148400	notch receptor 1	0.68	0.3	2.24	0.0248	0.0759	H295R_Control	H295R_aza_5uM
NPR2	chr9	35792466	35793058	593	*	0.2895	0.78	0.4905	Promoter	9	35792406	35809728	17323	1	4882	uc010mlb.3	60	ENSG00000159899	natriuretic peptide receptor 2	0.65	0.3	2.17	0.0301	0.0874	H295R_Control	H295R_aza_5uM
NQO1	chr16	69760295	69760337	43	*	0.534	0.534	0	Promoter	16	69743304	69760533	17230	2	1728	uc002exp.3	196	ENSG00000181019	NAD(P)H quinone dehydrogenase 1	0.94	0.29	3.22	0.00127	0.0079	H295R_Control	H295R_aza_5uM
NR4A1	chr12	52416788	52417231	444	*	0.4495	0.5887	0.1392	Promoter	12	52416616	52453291	36676	1	3164	uc010sno.2	172	ENSG00000123358	nuclear receptor subfamily 4 group A member 1	1.27	0.32	4.02	5.87e-05	0.000705	H295R_Control	H295R_aza_5uM
NRBP1	chr2	27650355	27650483	129	*	0.2854	0.7418	0.4564	Promoter	2	27650657	27665124	14468	1	29959	uc002rko.3	-174	ENSG00000115216	nuclear receptor binding protein 1	0.69	0.29	2.42	0.0153	0.0532	H295R_Control	H295R_aza_5uM
NSA2	chr5	74061748	74062043	296	*	0.2548	0.7079	0.4531	Promoter	5	74062816	74072737	9922	1	10412	uc003kdk.2	-773	ENSG00000164346	NSA2 ribosome biogenesis factor	0.82	0.28	2.98	0.00292	0.0151	H295R_Control	H295R_aza_5uM
NSD1	chr5	176559265	176560084	820	*	0.2129	0.7899	0.577	Promoter	5	176560080	176631293	71214	1	64324	uc003mfp.2	0	ENSG00000165671	nuclear receptor binding SET domain protein 1	1.16	0.26	4.43	9.57e-06	0.000163	H295R_Control	H295R_aza_5uM
NSMF	chr9	140352309	140352586	278	*	0.4842	0.8969	0.4127	Promoter	9	140342023	140352353	10331	2	26012	uc011mey.2	0	ENSG00000165802	NMDA receptor synaptonuclear signaling and neuronal migration factor	1.8	0.32	5.71	1.11e-08	4.73e-07	H295R_Control	H295R_aza_5uM
NSRP1	chr17	28443036	28443309	274	*	0.2792	0.787	0.5078	Promoter	17	28443825	28513493	69669	1	84081	uc002heu.4	-516	ENSG00000126653	nuclear speckle splicing regulatory protein 1	1.17	0.25	4.71	2.42e-06	5.22e-05	H295R_Control	H295R_aza_5uM
NSUN4	chr1	46805780	46805833	54	*	-0.218	0	0.218	Promoter	1	46805849	46830824	24976	1	387338	uc001cpr.2	-16	ENSG00000117481	NOP2/Sun RNA methyltransferase 4	1.04	0.27	3.88	0.000107	0.00113	H295R_Control	H295R_aza_5uM
NXN	chr17	800107	800264	158	*	0.4978	0.7089	0.2111	Promoter	17	722368	800254	77887	2	64359	uc002fsb.2	0	ENSG00000167693	nucleoredoxin	0.96	0.29	3.3	0.000975	0.00643	H295R_Control	H295R_aza_5uM
ODF3B	chr22	50970731	50970837	107	*	0.3386	0.9286	0.59	Promoter	22	50968838	50971008	2171	2	440836	uc003bmh.2	171	ENSG00000177989	outer dense fiber of sperm tails 3B	0.99	0.45	2.23	0.0259	0.0782	H295R_Control	H295R_aza_5uM
OGFOD2	chr12	123458889	123458908	20	*	0.43	0.56	0.13	Promoter	12	123459354	123464588	5235	1	79676	uc001uds.1	-446	ENSG00000111325	2-oxoglutarate and iron dependent oxygenase domain containing 2	0.84	0.37	2.26	0.0239	0.0737	H295R_Control	H295R_aza_5uM
OSCAR	chr19	54604883	54605112	230	*	0.2174	0.647	0.4296	Promoter	19	54597933	54604242	6310	2	126014	uc002qdc.3	-641	ENSG00000170909	osteoclast associated Ig-like receptor	0.91	0.41	2.22	0.0263	0.0792	H295R_Control	H295R_aza_5uM
OSCP1	chr1	36916941	36917077	137	*	0.3385	0.7962	0.4577	Promoter	1	36893901	36916086	22186	2	127700	uc001car.3	-855	ENSG00000116885	organic solute carrier partner 1	0.66	0.31	2.1	0.0356	0.0984	H295R_Control	H295R_aza_5uM
PAGE2B	chrX	55101546	55101677	132	*	0.3958	0.8725	0.4767	Promoter	23	55101489	55105336	3848	1	389860	uc004due.4	57	ENSG00000238269	PAGE family member 2B	6.77	0.62	10.86	1.81e-27	1.02e-24	H295R_Control	H295R_aza_5uM
PAQR6	chr1	156215345	156215731	387	*	0.2615	0.7773	0.5158	Promoter	1	156213112	156215778	2667	2	79957	uc031pqe.1	47	ENSG00000160781	progestin and adipoQ receptor family member 6	0.7	0.3	2.32	0.0201	0.0652	H295R_Control	H295R_aza_5uM
PARD3	chr10	35104910	35105136	227	*	0.2848	0.3291	0.0443	Promoter	10	34606035	35104253	498219	2	56288	uc001ixu.2	-657	ENSG00000148498	par-3 family cell polarity regulator	0.81	0.24	3.35	0.000808	0.00559	H295R_Control	H295R_aza_5uM
PATZ1	chr22	31742762	31743125	364	*	0.3647	0.6141	0.2494	Promoter	22	31736665	31742249	5585	2	23598	uc003aks.3	-513	ENSG00000100105	POZ/BTB and AT hook containing zinc finger 1	0.7	0.28	2.51	0.0122	0.0446	H295R_Control	H295R_aza_5uM
PAX6	chr11	31826272	31826418	147	*	0.96	0.96	0	Promoter	11	31806340	31825594	19255	2	5080	uc031pzl.1	-678	ENSG00000007372	paired box 6	1.44	0.34	4.24	2.26e-05	0.000323	H295R_Control	H295R_aza_5uM
PCBD2	chr5	134239337	134239934	598	*	0.2096	0.588	0.3784	Promoter	5	134240810	134298336	57527	1	84105	uc010jdz.3	-876	ENSG00000132570	pterin-4 alpha-carbinolamine dehydratase 2	0.73	0.28	2.59	0.00947	0.0369	H295R_Control	H295R_aza_5uM
PCDH1	chr5	141257947	141258017	71	*	0.3083	0.3718	0.0635	Promoter	5	141242217	141257944	15728	2	5097	uc003llq.3	-3	ENSG00000156453	protocadherin 1	0.71	0.29	2.44	0.0149	0.0518	H295R_Control	H295R_aza_5uM
PCDHGA10	chr5	140792700	140793060	361	*	0.3068	0.7266	0.4198	Promoter	5	140792743	140795295	2553	1	56106	uc011day.2	0	ENSG00000253846	protocadherin gamma subfamily A, 10	1.28	0.4	3.23	0.00124	0.00778	H295R_Control	H295R_aza_5uM
PCDHGB6	chr5	140787475	140787624	150	*	0.3519	0.6731	0.3212	Promoter	5	140787770	140790232	2463	1	56100	uc003lki.1	-146	ENSG00000253305	protocadherin gamma subfamily B, 6	1.35	0.38	3.58	0.000344	0.00287	H295R_Control	H295R_aza_5uM
PCGF2	chr17	36905459	36905602	144	*	0.5457	0.5457	0	Promoter	17	36890150	36904561	14412	2	7703	uc002hqp.1	-898	ENSG00000277258	polycomb group ring finger 2	0.67	0.29	2.32	0.0201	0.0652	H295R_Control	H295R_aza_5uM
PCK2	chr14	24562614	24562910	297	*	0.2414	0.8068	0.5654	Promoter	14	24563483	24569770	6288	1	5106	uc001wls.3	-573	ENSG00000100889	phosphoenolpyruvate carboxykinase 2, mitochondrial	2.29	0.32	7.05	1.8e-12	1.75e-10	H295R_Control	H295R_aza_5uM
PDE4C	chr19	18336746	18337154	409	*	0.2942	0.8315	0.5373	Promoter	19	18318771	18337285	18515	2	5143	uc002nif.4	131	ENSG00000105650	phosphodiesterase 4C	1.11	0.4	2.77	0.00562	0.0248	H295R_Control	H295R_aza_5uM
PDGFB	chr22	39641547	39641754	208	*	0.6387	0.7662	0.1275	Promoter	22	39619685	39640957	21273	2	5155	uc003axf.3	-590	ENSG00000100311	platelet derived growth factor subunit B	1.56	0.3	5.19	2.06e-07	6.11e-06	H295R_Control	H295R_aza_5uM
PDLIM1	chr10	97051052	97051395	344	*	0.3113	0.742	0.4307	Promoter	10	96997325	97050905	53581	2	9124	uc001kkh.4	-147	ENSG00000107438	PDZ and LIM domain 1	1.65	0.31	5.3	1.16e-07	3.76e-06	H295R_Control	H295R_aza_5uM
PDLIM7	chr5	176925151	176925260	110	*	0.2177	0.8303	0.6126	Promoter	5	176916772	176924602	7831	2	9260	uc003mhg.1	-549	ENSG00000196923	PDZ and LIM domain 7	1.34	0.32	4.19	2.83e-05	0.000386	H295R_Control	H295R_aza_5uM
PEX14	chr1	10534490	10534809	320	*	0.4705	0.7922	0.3217	Promoter	1	10535003	10580067	45065	1	5195	uc001arl.3	-194	ENSG00000142655	peroxisomal biogenesis factor 14	0.98	0.32	3.08	0.00206	0.0116	H295R_Control	H295R_aza_5uM
PHF8	chrX	54041560	54041866	307	*	0.223	0.7604	0.5374	Promoter	23	53969048	54040996	71949	2	23133	uc004dsx.3	-564	ENSG00000172943	PHD finger protein 8	0.94	0.28	3.4	0.000665	0.00479	H295R_Control	H295R_aza_5uM
PHRF1	chr11	606928	607155	228	*	0.4937	0.6737	0.18	Promoter	11	607066	612222	5157	1	57661	uc009yca.2	0	ENSG00000070047	PHD and ring finger domains 1	1	0.29	3.43	0.000596	0.0044	H295R_Control	H295R_aza_5uM
PIAS3	chr1	145579729	145579821	93	*	0.4677	0.7733	0.3056	Promoter	1	145580404	145586546	6143	1	10401	uc001eod.1	-583	ENSG00000131788	protein inhibitor of activated STAT 3	0.64	0.28	2.26	0.0237	0.0734	H295R_Control	H295R_aza_5uM
PIK3CD	chr1	9750605	9750814	210	*	0.3153	0.6241	0.3088	Promoter	1	9751525	9789172	37648	1	5293	uc010oaf.2	-711	ENSG00000171608	phosphatidylinositol-4,5-bisphosphate 3-kinase catalytic subunit delta	1.16	0.33	3.48	0.000509	0.0039	H295R_Control	H295R_aza_5uM
PINLYP	chr19	44084627	44084747	121	*	0.2747	0.6235	0.3488	Promoter	19	44084696	44086256	1561	1	390940	uc002owu.2	0	ENSG00000234465	phospholipase A2 inhibitor and LY6/PLAUR domain containing	0.88	0.41	2.15	0.0314	0.09	H295R_Control	H295R_aza_5uM
PIP5K1A	chr1	151169825	151170046	222	*	0.671	0.9105	0.2395	Promoter	1	151171021	151219441	48421	1	8394	uc021oyo.1	-975	ENSG00000143398	phosphatidylinositol-4-phosphate 5-kinase type 1 alpha	0.87	0.27	3.23	0.00123	0.00774	H295R_Control	H295R_aza_5uM
PKN1	chr19	14543874	14543953	80	*	0.3471	0.3471	0	Promoter	19	14544166	14582679	38514	1	5585	uc002myp.3	-213	ENSG00000123143	protein kinase N1	1	0.33	3	0.00267	0.0141	H295R_Control	H295R_aza_5uM
PLEKHA6	chr1	204226719	204226861	143	*	0.3426	0.86	0.5174	Promoter	1	204218312	204226997	8686	2	22874	uc009xaw.1	136	ENSG00000143850	pleckstrin homology domain containing A6	1.8	0.37	4.84	1.28e-06	3.02e-05	H295R_Control	H295R_aza_5uM
PLEKHM1	chr17	43569125	43569219	95	*	0.5156	0.8889	0.3733	Promoter	17	43513266	43568146	54881	2	9842	uc010wjm.2	-979	ENSG00000225190	pleckstrin homology and RUN domain containing M1	0.85	0.26	3.25	0.00115	0.00731	H295R_Control	H295R_aza_5uM
PLIN2	chr9	19127770	19127835	66	*	0.5773	0.7573	0.18	Promoter	9	19119648	19127604	7957	2	123	uc011lnb.2	-166	ENSG00000147872	perilipin 2	2.51	0.56	4.5	6.68e-06	0.000121	H295R_Control	H295R_aza_5uM
PLP2	chrX	49027509	49027581	73	*	0.44	0.79	0.35	Promoter	23	49028184	49031468	3285	1	5355	uc004dmx.3	-603	ENSG00000102007	proteolipid protein 2	0.6	0.29	2.1	0.036	0.0992	H295R_Control	H295R_aza_5uM
PMEPA1	chr20	56285567	56285644	78	*	0.8385	0.8571	0.0186	Promoter	20	56223448	56285670	62223	2	56937	uc002xyr.4	26	ENSG00000124225	prostate transmembrane protein, androgen induced 1	3.19	0.38	8.33	7.88e-17	1.53e-14	H295R_Control	H295R_aza_5uM
PMS2CL	chr7	6773903	6774032	130	*	0.8455	0.9055	0.06	Promoter	7	6774936	6791232	16297	1	441194	uc003sqv.1	-904	ENSG00000187953	PMS2 C-terminal like pseudogene	1.08	0.28	3.81	0.000139	0.0014	H295R_Control	H295R_aza_5uM
PNPLA7	chr9	140444904	140445310	407	*	0.3022	0.4947	0.1925	Promoter	9	140354405	140444986	90582	2	375775	uc004cnf.2	0	ENSG00000130653	patatin like phospholipase domain containing 7	1.03	0.28	3.65	0.000262	0.0023	H295R_Control	H295R_aza_5uM
POLDIP3	chr22	42998892	42998976	85	*	0.5888	0.615	0.0262	Promoter	22	42979727	42999166	19440	2	84271	uc011app.2	190	ENSG00000100227	DNA polymerase delta interacting protein 3	0.93	0.28	3.27	0.00107	0.00693	H295R_Control	H295R_aza_5uM
PPARG	chr3	12330050	12330141	92	*	0.3906	0.4153	0.0247	Promoter	3	12330436	12421430	90995	1	5468	uc010hdz.1	-295	ENSG00000132170	peroxisome proliferator activated receptor gamma	1.47	0.42	3.49	0.000485	0.00375	H295R_Control	H295R_aza_5uM
PPFIA1	chr11	70115723	70115883	161	*	0.43	0.83	0.4	Promoter	11	70116806	70224598	107793	1	8500	uc001opn.2	-923	ENSG00000131626	PTPRF interacting protein alpha 1	0.69	0.27	2.57	0.0102	0.039	H295R_Control	H295R_aza_5uM
PPM1E	chr17	56832003	56832290	288	*	0.3133	0.586	0.2727	Promoter	17	56833230	57062540	229311	1	22843	uc002iwx.4	-940	ENSG00000175175	protein phosphatase, Mg2+/Mn2+ dependent 1E	0.97	0.4	2.42	0.0156	0.054	H295R_Control	H295R_aza_5uM
PPP1R15A	chr19	49375095	49375231	137	*	0.4529	0.8094	0.3565	Promoter	19	49375649	49379319	3671	1	23645	uc002pky.4	-418	ENSG00000087074	protein phosphatase 1 regulatory subunit 15A	2.97	0.3	9.82	9.54e-23	3.41e-20	H295R_Control	H295R_aza_5uM
PPP1R18	chr6	30656508	30656668	161	*	0.302	0.7773	0.4753	Promoter	6	30644166	30655672	11507	2	170954	uc003nrb.4	-836	ENSG00000146112	protein phosphatase 1 regulatory subunit 18	0.96	0.26	3.75	0.000179	0.00169	H295R_Control	H295R_aza_5uM
PPP1R3C	chr10	93392897	93393526	630	*	0.2198	0.5359	0.3161	Promoter	10	93388197	93392858	4662	2	5507	uc001kho.3	-39	ENSG00000119938	protein phosphatase 1 regulatory subunit 3C	0.73	0.3	2.39	0.0167	0.0568	H295R_Control	H295R_aza_5uM
PRICKLE1	chr12	42984003	42984018	16	*	-0.4	0	0.4	Promoter	12	42863252	42983572	120321	2	144165	uc009zka.2	-431	ENSG00000139174	prickle planar cell polarity protein 1	0.98	0.32	3.06	0.0022	0.0122	H295R_Control	H295R_aza_5uM
PRICKLE3	chrX	49041584	49041650	67	*	0.546	0.928	0.382	Promoter	23	49031906	49041346	9441	2	4007	uc011mmw.1	-238	ENSG00000012211	prickle planar cell polarity protein 3	0.92	0.29	3.15	0.00164	0.0097	H295R_Control	H295R_aza_5uM
PRR14	chr16	30664285	30664588	304	*	0.4627	0.7718	0.3091	Promoter	16	30665430	30666535	1106	1	78994	uc002dzb.1	-842	ENSG00000156858	proline rich 14	0.75	0.3	2.52	0.0117	0.0431	H295R_Control	H295R_aza_5uM
PRRC2B	chr9	134346206	134346336	131	*	0.3577	0.9324	0.5747	Promoter	9	134346175	134375575	29401	1	84726	uc004cao.4	31	NA	proline rich coiled-coil 2B	0.86	0.28	3.1	0.00196	0.0111	H295R_Control	H295R_aza_5uM
PRRT2	chr16	29823499	29823807	309	*	0.288	0.7556	0.4676	Promoter	16	29823409	29827202	3794	1	112476	uc002duf.2	90	ENSG00000167371	proline rich transmembrane protein 2	1.13	0.46	2.47	0.0135	0.0481	H295R_Control	H295R_aza_5uM
PSD	chr10	104168916	104168966	51	*	-0.2541	0.4792	0.7333	Promoter	10	104162374	104169041	6668	2	5662	uc031pxd.1	75	ENSG00000059915	pleckstrin and Sec7 domain containing	1.32	0.41	3.19	0.00143	0.00871	H295R_Control	H295R_aza_5uM
PSMD4	chr1	151226037	151226284	248	*	0.2853	0.9133	0.628	Promoter	1	151227197	151239954	12758	1	5710	uc001exl.3	-913	ENSG00000159352	proteasome 26S subunit ubiquitin receptor, non-ATPase 4	0.69	0.31	2.21	0.0273	0.0815	H295R_Control	H295R_aza_5uM
PTH1R	chr3	46922800	46923585	786	*	0.2256	0.7512	0.5256	Promoter	3	46923739	46945289	21551	1	5745	uc021wxg.1	-154	ENSG00000160801	parathyroid hormone 1 receptor	1.6	0.46	3.46	0.000538	0.00407	H295R_Control	H295R_aza_5uM
PTPN18	chr2	131112752	131113111	360	*	0.2685	0.7007	0.4322	Promoter	2	131113580	131132982	19403	1	26469	uc002trb.3	-469	ENSG00000072135	protein tyrosine phosphatase non-receptor type 18	1.25	0.29	4.3	1.72e-05	0.000259	H295R_Control	H295R_aza_5uM
PTPN21	chr14	89016724	89017095	372	*	0.2336	0.885	0.6514	Promoter	14	88932122	89016963	84842	2	11099	uc010twc.2	0	ENSG00000070778	protein tyrosine phosphatase non-receptor type 21	1.14	0.27	4.29	1.82e-05	0.000271	H295R_Control	H295R_aza_5uM
PTPRE	chr10	129845670	129845904	235	*	0.5174	0.6983	0.1809	Promoter	10	129845813	129884164	38352	1	5791	uc001lkd.3	0	ENSG00000132334	protein tyrosine phosphatase receptor type E	1.12	0.3	3.74	0.000184	0.00173	H295R_Control	H295R_aza_5uM
PUS1	chr12	132415806	132416000	195	*	0.5256	0.79	0.2644	Promoter	12	132416060	132428406	12347	1	80324	uc001uji.3	-60	ENSG00000177192	pseudouridine synthase 1	0.8	0.32	2.49	0.0126	0.0457	H295R_Control	H295R_aza_5uM
PUSL1	chr1	1244141	1244262	122	*	-0.245	0.1133	0.3583	Promoter	1	1243994	1247057	3064	1	126789	uc010nyi.2	147	ENSG00000169972	pseudouridine synthase like 1	1.02	0.38	2.71	0.00668	0.0284	H295R_Control	H295R_aza_5uM
PVT1	chr8	128806051	128806588	538	*	0.3253	0.8765	0.5512	Promoter	8	128806803	128952702	145900	1	5820	uc010mdp.2	-215	ENSG00000249859	Pvt1 oncogene	1.1	0.3	3.73	0.000192	0.00179	H295R_Control	H295R_aza_5uM
QRFPR	chr4	122301568	122302188	621	*	0.3966	0.7064	0.3098	Promoter	4	122249797	122302181	52385	2	84109	uc003ids.2	0	ENSG00000186867	pyroglutamylated RFamide peptide receptor	1.08	0.48	2.26	0.0241	0.0743	H295R_Control	H295R_aza_5uM
RAB39B	chrX	154494810	154494923	114	*	0.4863	0.8438	0.3575	Promoter	23	154487526	154493852	6327	2	116442	uc004fne.3	-958	ENSG00000155961	RAB39B, member RAS oncogene family	1.46	0.34	4.24	2.26e-05	0.000323	H295R_Control	H295R_aza_5uM
RAB43	chr3	128841192	128841321	130	*	0.3	0.6423	0.3423	Promoter	3	128806412	128840993	34582	2	339122	uc021xds.1	-199	ENSG00000172780	RAB43, member RAS oncogene family	1.86	0.4	4.62	3.91e-06	7.86e-05	H295R_Control	H295R_aza_5uM
RABL6	chr9	139701129	139701457	329	*	0.2896	0.6527	0.3631	Promoter	9	139702192	139728792	26601	1	55684	uc004cjm.2	-735	ENSG00000196642	RAB, member RAS oncogene family like 6	0.74	0.33	2.27	0.023	0.0719	H295R_Control	H295R_aza_5uM
RAD23A	chr19	13056052	13056276	225	*	0.2971	0.6941	0.397	Promoter	19	13056628	13064457	7830	1	5886	uc002mvw.2	-352	ENSG00000179262	RAD23 homolog A, nucleotide excision repair protein	0.7	0.29	2.41	0.0159	0.0546	H295R_Control	H295R_aza_5uM
RAET1G	chr6	150244932	150245063	132	*	0.3588	0.9944	0.6356	Promoter	6	150238014	150244214	6201	2	353091	uc010kii.1	-718	ENSG00000203722	retinoic acid early transcript 1G	0.78	0.35	2.21	0.0269	0.0805	H295R_Control	H295R_aza_5uM
RAI1	chr17	17685399	17685727	329	*	0.2571	0.2756	0.0185	Promoter	17	17685446	17701827	16382	1	10743	uc002grn.1	0	ENSG00000108557	retinoic acid induced 1	1.19	0.3	4	6.44e-05	0.000756	H295R_Control	H295R_aza_5uM
RAPGEF3	chr12	48153169	48153491	323	*	0.3755	0.543	0.1675	Promoter	12	48143096	48152889	9794	2	10411	uc001rqb.3	-280	ENSG00000079337	Rap guanine nucleotide exchange factor 3	1.09	0.29	3.75	0.000176	0.00167	H295R_Control	H295R_aza_5uM
RASA3	chr13	114802590	114802647	58	*	0.3566	0.5433	0.1867	Promoter	13	114786880	114801669	14790	2	22821	uc010aha.1	-921	ENSG00000185989	RAS p21 protein activator 3	1.17	0.27	4.27	2e-05	0.000292	H295R_Control	H295R_aza_5uM
RASEF	chr9	85677897	85677978	82	*	0.2928	0.3164	0.0236	Promoter	9	85594500	85678043	83544	2	158158	uc004amo.2	65	ENSG00000165105	RAS and EF-hand domain containing	1.01	0.37	2.71	0.00674	0.0286	H295R_Control	H295R_aza_5uM
RASIP1	chr19	49229286	49229570	285	*	0.2859	0.6688	0.3829	Promoter	19	49223842	49228838	4997	2	54922	uc002pkh.3	-448	ENSG00000105538	Ras interacting protein 1	0.83	0.38	2.21	0.0269	0.0806	H295R_Control	H295R_aza_5uM
RASSF1	chr3	50375249	50375613	365	*	0.2338	0.4188	0.185	Promoter	3	50367217	50375664	8448	2	11186	uc003dac.2	51	ENSG00000068028	Ras association domain family member 1	2.36	0.32	7.35	1.97e-13	2.28e-11	H295R_Control	H295R_aza_5uM
RBM24	chr6	17282063	17282285	223	*	0.2689	0.5189	0.25	Promoter	6	17282295	17294099	11805	1	221662	uc011dix.2	-10	ENSG00000112183	RNA binding motif protein 24	3.28	0.36	9.15	5.53e-20	1.63e-17	H295R_Control	H295R_aza_5uM
RELT	chr11	73103369	73103492	124	*	0.4	0.9091	0.5091	Promoter	11	73104289	73108519	4231	1	84957	uc001otx.3	-797	ENSG00000054967	RELT TNF receptor	0.7	0.31	2.24	0.0252	0.0768	H295R_Control	H295R_aza_5uM
RGPD8	chr2	113192408	113193348	941	*	0.2112	0.6549	0.4437	Promoter	2	113125946	113192062	66117	2	727851	uc010fkk.2	-346	ENSG00000169629	RANBP2 like and GRIP domain containing 8	1.3	0.39	3.33	0.000858	0.00585	H295R_Control	H295R_aza_5uM
RGS10	chr10	121303138	121303169	32	*	0.4257	0.5886	0.1629	Promoter	10	121259339	121302222	42884	2	6001	uc001leg.3	-916	ENSG00000148908	regulator of G protein signaling 10	1.01	0.32	3.13	0.00177	0.0103	H295R_Control	H295R_aza_5uM
RGS12	chr4	3310663	3310805	143	*	0.5878	0.8089	0.2211	Promoter	4	3311452	3417848	106397	1	6002	uc011bvr.1	-647	ENSG00000159788	regulator of G protein signaling 12	0.79	0.28	2.82	0.00484	0.0222	H295R_Control	H295R_aza_5uM
RGS20	chr8	54792801	54792873	73	*	0.45	0.45	0	Promoter	8	54793442	54826482	33041	1	8601	uc003xrr.2	-569	ENSG00000147509	regulator of G protein signaling 20	1.17	0.33	3.55	0.000382	0.0031	H295R_Control	H295R_aza_5uM
RHBDD1	chr2	227699637	227699922	286	*	0.4622	0.9239	0.4617	Promoter	2	227700671	227863923	163253	1	84236	uc002voi.3	-749	ENSG00000144468	rhomboid domain containing 1	0.92	0.25	3.74	0.000187	0.00175	H295R_Control	H295R_aza_5uM
RIPK1	chr6	3076735	3076744	10	*	0.48	0.7	0.22	Promoter	6	3076998	3115421	38424	1	8737	uc003mux.3	-254	ENSG00000137275	receptor interacting serine/threonine kinase 1	0.84	0.24	3.51	0.00045	0.00352	H295R_Control	H295R_aza_5uM
RNF112	chr17	19314306	19314848	543	*	0.2641	0.5788	0.3147	Promoter	17	19314491	19316721	2231	1	7732	uc010vyu.2	0	ENSG00000128482	ring finger protein 112	0.75	0.3	2.51	0.0121	0.0444	H295R_Control	H295R_aza_5uM
RNF17	chr13	25338299	25338709	411	*	0.2318	0.5686	0.3368	Promoter	13	25338301	25370433	32133	1	56163	uc001upq.1	0	ENSG00000132972	ring finger protein 17	4.36	0.64	6.78	1.19e-11	1.01e-09	H295R_Control	H295R_aza_5uM
RNF215	chr22	30783737	30784264	528	*	0.2959	0.7174	0.4215	Promoter	22	30774803	30783302	8500	2	200312	uc003ahp.3	-435	ENSG00000099999	ring finger protein 215	0.78	0.33	2.38	0.0172	0.0582	H295R_Control	H295R_aza_5uM
RNF220	chr1	44869875	44870089	215	*	0.3982	0.7855	0.3873	Promoter	1	44870960	45117396	246437	1	55182	uc001clv.1	-871	ENSG00000187147	ring finger protein 220	1	0.31	3.28	0.00104	0.00677	H295R_Control	H295R_aza_5uM
RPL26	chr17	8287524	8287845	322	*	0.3312	0.7131	0.3819	Promoter	17	8280834	8286565	5732	2	6154	uc002glh.1	-959	ENSG00000161970	ribosomal protein L26	0.7	0.26	2.66	0.00771	0.0316	H295R_Control	H295R_aza_5uM
RPP25	chr15	75249479	75249680	202	*	0.766	0.8	0.034	Promoter	15	75247443	75249775	2333	2	54913	uc002azj.1	95	ENSG00000178718	ribonuclease P and MRP subunit p25	0.95	0.37	2.57	0.0101	0.0389	H295R_Control	H295R_aza_5uM
RPRM	chr2	154335738	154335822	85	*	0.228	0.278	0.05	Promoter	2	154333852	154335322	1471	2	56475	uc002tyq.1	-416	ENSG00000177519	reprimo, TP53 dependent G2 arrest mediator homolog	1.32	0.42	3.13	0.00178	0.0103	H295R_Control	H295R_aza_5uM
RPS19BP1	chr22	39929477	39929618	142	*	0.2915	0.7077	0.4162	Promoter	22	39925098	39928860	3763	2	91582	uc003ayb.3	-617	ENSG00000187051	ribosomal protein S19 binding protein 1	0.86	0.38	2.22	0.0261	0.0788	H295R_Control	H295R_aza_5uM
RRN3P1	chr16	21832415	21832854	440	*	0.2839	0.5474	0.2635	Promoter	16	21821750	21831731	9982	2	730092	uc002djl.3	-684	NA	RRN3 pseudogene 1	1.15	0.33	3.53	0.000415	0.0033	H295R_Control	H295R_aza_5uM
RYR1	chr19	38986506	38986905	400	*	0.5455	0.9361	0.3906	Promoter	19	38986855	39056411	69557	1	6261	uc002oiv.2	0	ENSG00000196218	ryanodine receptor 1	1.31	0.36	3.67	0.000243	0.00216	H295R_Control	H295R_aza_5uM
S1PR1	chr1	101701307	101701391	85	*	0.794	0.794	0	Promoter	1	101702305	101707076	4772	1	1901	uc001dud.2	-914	ENSG00000170989	sphingosine-1-phosphate receptor 1	1.4	0.29	4.81	1.55e-06	3.6e-05	H295R_Control	H295R_aza_5uM
SAMD10	chr20	62611018	62611120	103	*	0.4594	0.825	0.3656	Promoter	20	62605466	62610995	5530	2	140700	uc002yhm.2	-23	ENSG00000130590	sterile alpha motif domain containing 10	2.99	0.44	6.73	1.73e-11	1.4e-09	H295R_Control	H295R_aza_5uM
SAMD11	chr1	861132	861218	87	*	0.7083	0.875	0.1667	Promoter	1	861121	879961	18841	1	148398	uc001abw.1	11	ENSG00000187634	sterile alpha motif domain containing 11	1.14	0.43	2.67	0.00764	0.0314	H295R_Control	H295R_aza_5uM
SATB2-AS1	chr2	200331972	200332157	186	*	0.3868	0.6262	0.2394	Promoter	2	200332821	200337481	4661	1	150538	uc002uvd.2	-664	ENSG00000225953	SATB2 antisense RNA 1	1.14	0.39	2.96	0.00307	0.0157	H295R_Control	H295R_aza_5uM
SBNO2	chr19	1174667	1174731	65	*	0.914	0.914	0	Promoter	19	1107633	1174282	66650	2	22904	uc010dse.3	-385	ENSG00000064932	strawberry notch homolog 2	0.68	0.32	2.12	0.0339	0.095	H295R_Control	H295R_aza_5uM
SCN3B	chr11	123525474	123525484	11	*	-0.6466	0.0117	0.6583	Promoter	11	123499895	123525315	25421	2	55800	uc001pzb.1	-159	ENSG00000166257	sodium voltage-gated channel beta subunit 3	1.42	0.33	4.3	1.72e-05	0.00026	H295R_Control	H295R_aza_5uM
SDR39U1	chr14	24912205	24912338	134	*	-0.2061	0.0862	0.2923	Promoter	14	24908972	24912007	3036	2	56948	uc001wpm.3	-198	ENSG00000100445	short chain dehydrogenase/reductase family 39U member 1	0.85	0.28	3	0.00269	0.0142	H295R_Control	H295R_aza_5uM
SEC16A	chr9	139378712	139378905	194	*	0.3926	0.6538	0.2612	Promoter	9	139334548	139378211	43664	2	9919	uc010nbn.3	-501	ENSG00000148396	SEC16 homolog A, endoplasmic reticulum export factor	0.96	0.27	3.61	0.00031	0.00263	H295R_Control	H295R_aza_5uM
SEL1L3	chr4	25864842	25865736	895	*	0.205	0.6356	0.4306	Promoter	4	25749049	25864610	115562	2	23231	uc003gru.4	-232	ENSG00000091490	SEL1L family member 3	0.97	0.25	3.82	0.000132	0.00134	H295R_Control	H295R_aza_5uM
SETD2	chr3	47205432	47205532	101	*	-0.244	0	0.244	Promoter	3	47057898	47205467	147570	2	29072	uc003cqs.3	0	ENSG00000181555	SET domain containing 2, histone lysine methyltransferase	0.82	0.24	3.42	0.000633	0.00461	H295R_Control	H295R_aza_5uM
SH2B2	chr7	101927513	101927706	194	*	0.6567	0.7778	0.1211	Promoter	7	101928405	101962178	33774	1	10603	uc011kko.2	-699	ENSG00000160999	SH2B adaptor protein 2	1.11	0.38	2.94	0.00331	0.0166	H295R_Control	H295R_aza_5uM
SH2D3A	chr19	6767981	6768159	179	*	0.3284	0.5567	0.2283	Promoter	19	6752173	6767523	15351	2	10045	uc010xjg.2	-458	ENSG00000125731	SH2 domain containing 3A	1.21	0.34	3.59	0.000335	0.00281	H295R_Control	H295R_aza_5uM
SH3PXD2A	chr10	105615695	105616202	508	*	0.207	0.7098	0.5028	Promoter	10	105353784	105615164	261381	2	9644	uc001kxj.1	-531	ENSG00000107957	SH3 and PX domains 2A	2.82	0.28	9.93	3.11e-23	1.16e-20	H295R_Control	H295R_aza_5uM
SHISA5	chr3	48520645	48520772	128	*	0.3021	0.665	0.3629	Promoter	3	48509197	48520968	11772	2	51246	uc011bbl.2	196	ENSG00000164054	shisa family member 5	0.68	0.29	2.33	0.0197	0.0644	H295R_Control	H295R_aza_5uM
SHOX2	chr3	157824594	157824608	15	*	0.2867	1	0.7133	Promoter	3	157813800	157823952	10153	2	6474	uc010hvw.3	-642	ENSG00000168779	short stature homeobox 2	0.75	0.31	2.45	0.0142	0.0501	H295R_Control	H295R_aza_5uM
SHROOM4	chrX	50557056	50557196	141	*	0.3467	0.8578	0.5111	Promoter	23	50334643	50557044	222402	2	57477	uc004dpe.2	-12	ENSG00000158352	shroom family member 4	2.56	0.42	6.17	6.92e-10	3.97e-08	H295R_Control	H295R_aza_5uM
SIN3B	chr19	16973354	16973663	310	*	0.3094	0.61	0.3006	Promoter	19	16974146	16991164	17019	1	23309	uc010xpi.1	-483	ENSG00000127511	SIN3 transcription regulator family member B	1.02	0.26	3.88	0.000106	0.00113	H295R_Control	H295R_aza_5uM
SIRT7	chr17	79876136	79876381	246	*	0.3185	0.5554	0.2369	Promoter	17	79869815	79876058	6244	2	51547	uc002kcj.2	-78	ENSG00000187531	sirtuin 7	1.3	0.31	4.14	3.4e-05	0.000453	H295R_Control	H295R_aza_5uM
SLC10A3	chrX	153719979	153720423	445	*	0.2797	0.6691	0.3894	Promoter	23	153715650	153719002	3353	2	8273	uc004flr.3	-977	ENSG00000126903	solute carrier family 10 member 3	0.84	0.29	2.87	0.0041	0.0195	H295R_Control	H295R_aza_5uM
SLC12A4	chr16	68003896	68004187	292	*	0.3927	0.8227	0.43	Promoter	16	67986087	68003095	17009	2	6560	uc010cew.1	-801	ENSG00000124067	solute carrier family 12 member 4	0.63	0.28	2.24	0.0254	0.0771	H295R_Control	H295R_aza_5uM
SLC1A5	chr19	47288039	47288109	71	*	0.802	0.802	0	Promoter	19	47278140	47288134	9995	2	6510	uc010xyh.2	25	ENSG00000105281	solute carrier family 1 member 5	3.1	0.3	10.22	1.59e-24	6.3e-22	H295R_Control	H295R_aza_5uM
SLC22A4	chr5	131630608	131630722	115	*	0.253	0.35	0.097	Promoter	5	131631118	131663096	31979	1	6583	uc010jdq.1	-396	ENSG00000197208	solute carrier family 22 member 4	0.94	0.3	3.09	0.00198	0.0112	H295R_Control	H295R_aza_5uM
SLC26A1	chr4	987312	987836	525	*	0.2238	0.652	0.4282	Promoter	4	981445	987224	5780	2	10861	uc003gcc.3	-88	ENSG00000145217	solute carrier family 26 member 1	1.03	0.3	3.44	0.000588	0.00436	H295R_Control	H295R_aza_5uM
SLC38A1	chr12	46661138	46661783	646	*	0.2827	0.7293	0.4466	Promoter	12	46589508	46661484	71977	2	81539	uc009zkj.1	0	ENSG00000111371	solute carrier family 38 member 1	0.78	0.25	3.16	0.00159	0.00945	H295R_Control	H295R_aza_5uM
SLC43A2	chr17	1508233	1508794	562	*	0.2219	0.7015	0.4796	Promoter	17	1494563	1508211	13649	2	124935	uc010vqo.1	-22	ENSG00000167703	solute carrier family 43 member 2	0.84	0.32	2.61	0.00918	0.0361	H295R_Control	H295R_aza_5uM
SLC44A2	chr19	10712802	10712875	74	*	0.31	0.57	0.26	Promoter	19	10713121	10755235	42115	1	57153	uc002mpe.4	-246	ENSG00000129353	solute carrier family 44 member 2	0.63	0.26	2.47	0.0134	0.0481	H295R_Control	H295R_aza_5uM
SLC6A8	chrX	152956770	152956981	212	*	0.7886	0.7886	0	Promoter	23	152957680	152962048	4369	1	6535	uc010nuj.2	-699	ENSG00000130821	solute carrier family 6 member 8	1.38	0.33	4.26	2.09e-05	0.000303	H295R_Control	H295R_aza_5uM
SLC7A1	chr13	30170357	30170420	64	*	0.406	0.976	0.57	Promoter	13	30083551	30169825	86275	2	6541	uc001uso.3	-532	ENSG00000139514	solute carrier family 7 member 1	2.09	0.25	8.36	6.5e-17	1.3e-14	H295R_Control	H295R_aza_5uM
SMARCA4	chr19	11129522	11129858	337	*	0.3139	0.8778	0.5639	Promoter	19	11129690	11172958	43269	1	6597	uc002mqh.4	0	ENSG00000127616	SWI/SNF related, matrix associated, actin dependent regulator of chromatin, subfamily a, member 4	0.61	0.27	2.3	0.0216	0.0685	H295R_Control	H295R_aza_5uM
SMPD3	chr16	68405731	68406215	485	*	0.2774	0.7319	0.4545	Promoter	16	68392230	68406290	14061	2	55512	uc010cfe.3	75	ENSG00000103056	sphingomyelin phosphodiesterase 3	1.04	0.36	2.86	0.00427	0.0201	H295R_Control	H295R_aza_5uM
SMPD4	chr2	130941287	130941442	156	*	0.2722	0.4836	0.2114	Promoter	2	130908965	130940323	31359	2	55627	uc010zad.2	-964	ENSG00000136699	sphingomyelin phosphodiesterase 4	0.79	0.28	2.79	0.00524	0.0235	H295R_Control	H295R_aza_5uM
SNAPC4	chr9	139292769	139292936	168	*	0.2486	0.6329	0.3843	Promoter	9	139270029	139292889	22861	2	6621	uc004chh.3	0	ENSG00000165684	small nuclear RNA activating complex polypeptide 4	1.47	0.29	5.06	4.12e-07	1.11e-05	H295R_Control	H295R_aza_5uM
SNHG12	chr1	28909303	28909407	105	*	0.3104	0.7414	0.431	Promoter	1	28905050	28908383	3334	2	85028	uc001bqo.3	-920	ENSG00000197989	small nucleolar RNA host gene 12	1.18	0.31	3.77	0.000162	0.00157	H295R_Control	H295R_aza_5uM
SNHG18	chr5	9546300	9546551	252	*	0.2593	0.3485	0.0892	Promoter	5	9546312	9550409	4098	1	100505806	uc021xwm.1	0	ENSG00000250786	small nucleolar RNA host gene 18	1.47	0.58	2.52	0.0117	0.0432	H295R_Control	H295R_aza_5uM
SNHG7	chr9	139623057	139623069	13	*	0.266	0.266	0	Promoter	9	139619684	139622636	2953	2	84973	uc011meb.2	-421	ENSG00000233016	small nucleolar RNA host gene 7	1.67	0.33	5	5.75e-07	1.48e-05	H295R_Control	H295R_aza_5uM
SNRPG	chr2	70521452	70521985	534	*	0.2449	0.5783	0.3334	Promoter	2	70508506	70520869	12364	2	6637	uc002sgp.3	-583	ENSG00000143977	small nuclear ribonucleoprotein polypeptide G	0.72	0.29	2.48	0.0131	0.0472	H295R_Control	H295R_aza_5uM
SNX11	chr17	46184142	46184409	268	*	0.255	0.3332	0.0782	Promoter	17	46184911	46200105	15195	1	29916	uc010wlg.1	-502	ENSG00000002919	sorting nexin 11	0.98	0.31	3.16	0.00159	0.00944	H295R_Control	H295R_aza_5uM
SNX30	chr9	115513084	115513163	80	*	-0.3413	0.3275	0.6688	Promoter	9	115513134	115637267	124134	1	401548	uc004bgj.4	0	ENSG00000148158	sorting nexin family member 30	0.6	0.26	2.27	0.0234	0.0728	H295R_Control	H295R_aza_5uM
SOCS2	chr12	93962678	93962797	120	*	0.3918	0.6624	0.2706	Promoter	12	93963598	93970521	6924	1	8835	uc001tcw.2	-801	ENSG00000120833	suppressor of cytokine signaling 2	0.67	0.31	2.17	0.0302	0.0877	H295R_Control	H295R_aza_5uM
SOX15	chr17	7493150	7493266	117	*	0.4011	0.6878	0.2867	Promoter	17	7491498	7493390	1893	2	6665	uc002ghy.1	124	ENSG00000129194	SRY-box transcription factor 15	1.59	0.29	5.41	6.16e-08	2.2e-06	H295R_Control	H295R_aza_5uM
SOX7	chr8	10588376	10588952	577	*	0.3935	0.8105	0.417	Promoter	8	10581278	10588022	6745	2	83595	uc003wtf.3	-354	ENSG00000171056	SRY-box transcription factor 7	0.61	0.29	2.13	0.0331	0.0934	H295R_Control	H295R_aza_5uM
SPAG7	chr17	4871983	4872468	486	*	0.2275	0.6819	0.4544	Promoter	17	4862521	4871132	8612	2	9552	uc002gaf.3	-851	ENSG00000091640	sperm associated antigen 7	1.02	0.33	3.1	0.00196	0.0112	H295R_Control	H295R_aza_5uM
SPATA2	chr20	48532885	48533059	175	*	0.3433	0.5089	0.1656	Promoter	20	48519929	48532080	12152	2	9825	uc010zyn.2	-805	ENSG00000158480	spermatogenesis associated 2	0.71	0.27	2.64	0.00818	0.033	H295R_Control	H295R_aza_5uM
SPNS2	chr17	4440155	4440332	178	*	0.504	0.554	0.05	Promoter	17	4440057	4443228	3172	1	124976	uc002fxy.2	98	ENSG00000183018	sphingolipid transporter 2	1.79	0.36	4.96	6.92e-07	1.73e-05	H295R_Control	H295R_aza_5uM
SPRN	chr10	135238546	135238665	120	*	0.34	0.833	0.493	Promoter	10	135234170	135238121	3952	2	503542	uc001lnf.4	-425	ENSG00000203772	shadow of prion protein	1.6	0.37	4.37	1.27e-05	0.000204	H295R_Control	H295R_aza_5uM
SPRY4	chr5	141705393	141705898	506	*	0.3232	0.7191	0.3959	Promoter	5	141689992	141704620	14629	2	81848	uc010jgi.1	-773	ENSG00000187678	sprouty RTK signaling antagonist 4	1.39	0.27	5.19	2.12e-07	6.26e-06	H295R_Control	H295R_aza_5uM
SPSB1	chr1	9352547	9352677	131	*	0.56	0.65	0.09	Promoter	1	9352941	9429590	76650	1	80176	uc010oae.2	-264	ENSG00000171621	splA/ryanodine receptor domain and SOCS box containing 1	0.57	0.27	2.16	0.0308	0.0889	H295R_Control	H295R_aza_5uM
SRCAP	chr16	30714939	30715143	205	*	0.2478	0.8311	0.5833	Promoter	16	30715385	30756517	41133	1	10847	uc002dzf.4	-242	ENSG00000080603	Snf2 related CREBBP activator protein	1.33	0.25	5.3	1.17e-07	3.78e-06	H295R_Control	H295R_aza_5uM
SRSF5	chr14	70193480	70193667	188	*	0.2758	0.8445	0.5687	Promoter	14	70193619	70238722	45104	1	6430	uc001xll.3	0	ENSG00000100650	serine and arginine rich splicing factor 5	0.56	0.27	2.11	0.0348	0.0966	H295R_Control	H295R_aza_5uM
ST8SIA6-AS1	chr10	17428870	17429089	220	*	0.2948	0.6224	0.3276	Promoter	10	17428935	17450285	21351	1	100128098	uc001ipe.3	0	ENSG00000204832	ST8SIA6 antisense RNA 1	4.13	0.6	6.84	7.93e-12	6.95e-10	H295R_Control	H295R_aza_5uM
STAG3	chr7	99775576	99775728	153	*	0.347	0.64	0.293	Promoter	7	99775543	99812010	36468	1	10734	uc011kjk.1	33	ENSG00000066923	stromal antigen 3	1.75	0.39	4.49	7.09e-06	0.000127	H295R_Control	H295R_aza_5uM
STK19	chr6	31938818	31939319	502	*	0.2578	0.8246	0.5668	Promoter	6	31938952	31949223	10272	1	8859	uc003nyt.3	0	ENSG00000204344	serine/threonine kinase 19	1.59	0.32	4.99	6e-07	1.53e-05	H295R_Control	H295R_aza_5uM
STK25	chr2	242449976	242450051	76	*	0.5522	0.95	0.3978	Promoter	2	242434122	242448987	14866	2	10494	uc010zov.3	-989	ENSG00000115694	serine/threonine kinase 25	0.67	0.31	2.14	0.0326	0.0924	H295R_Control	H295R_aza_5uM
STX5	chr11	62599437	62599453	17	*	0.39	0.75	0.36	Promoter	11	62574332	62599563	25232	2	6811	uc001nvh.3	110	ENSG00000162236	syntaxin 5	0.87	0.29	2.96	0.00307	0.0157	H295R_Control	H295R_aza_5uM
SV2A	chr1	149889388	149889522	135	*	0.3289	0.6389	0.31	Promoter	1	149874872	149889434	14563	2	9900	uc001etg.3	0	ENSG00000159164	synaptic vesicle glycoprotein 2A	3.1	0.37	8.46	2.67e-17	5.77e-15	H295R_Control	H295R_aza_5uM
SYCE1	chr10	135378985	135379283	299	*	0.4103	0.6816	0.2713	Promoter	10	135367404	135379138	11735	2	93426	uc009ybn.2	0	ENSG00000171772	synaptonemal complex central element protein 1	1.36	0.37	3.7	0.000213	0.00195	H295R_Control	H295R_aza_5uM
SYCE2	chr19	13030604	13030855	252	*	0.401	0.9124	0.5114	Promoter	19	13009894	13030086	20193	2	256126	uc002mvr.2	-518	ENSG00000161860	synaptonemal complex central element protein 2	1.12	0.41	2.73	0.00627	0.027	H295R_Control	H295R_aza_5uM
TANGO2	chr22	20023762	20024133	372	*	0.28	0.6011	0.3211	Promoter	22	20024283	20053447	29165	1	128989	uc010gry.1	-150	ENSG00000183597	transport and golgi organization 2 homolog	0.63	0.3	2.12	0.0341	0.0953	H295R_Control	H295R_aza_5uM
TAOK3	chr12	118797874	118798292	419	*	0.2476	0.6283	0.3807	Promoter	12	118587606	118797412	209807	2	51347	uc001twx.3	-462	ENSG00000135090	TAO kinase 3	0.6	0.23	2.57	0.0101	0.0387	H295R_Control	H295R_aza_5uM
TBL1X	chrX	9432477	9432862	386	*	0.3194	0.6553	0.3359	Promoter	23	9433201	9687780	254580	1	6907	uc004csr.3	-339	ENSG00000101849	transducin beta like 1 X-linked	1.66	0.24	6.82	9.11e-12	7.95e-10	H295R_Control	H295R_aza_5uM
TBX1	chr22	19742760	19743416	657	*	0.2458	0.7219	0.4761	Promoter	22	19744226	19754855	10630	1	6899	uc002zqa.1	-810	ENSG00000184058	T-box transcription factor 1	0.95	0.39	2.45	0.0144	0.0507	H295R_Control	H295R_aza_5uM
TBX20	chr7	35293497	35293537	41	*	-0.3529	0.1471	0.5	Promoter	7	35242042	35293711	51670	2	57057	uc011kas.2	174	ENSG00000164532	T-box transcription factor 20	1.11	0.5	2.2	0.0277	0.0823	H295R_Control	H295R_aza_5uM
TCEA1	chr8	54897666	54897869	204	*	0.3207	0.7819	0.4612	Promoter	8	54879116	54897077	17962	2	6917	uc010lyg.3	-589	ENSG00000187735	transcription elongation factor A1	0.65	0.3	2.14	0.0326	0.0924	H295R_Control	H295R_aza_5uM
TCF12	chr15	57210272	57210569	298	*	0.2084	0.5527	0.3443	Promoter	15	57210323	57579190	368868	1	6938	uc010ugm.1	0	ENSG00000140262	transcription factor 12	0.78	0.25	3.09	0.00201	0.0114	H295R_Control	H295R_aza_5uM
TCF25	chr16	89939433	89939581	149	*	0.2657	0.6586	0.3929	Promoter	16	89939994	89950471	10478	1	22980	uc010vpp.1	-413	ENSG00000141002	transcription factor 25	0.63	0.3	2.11	0.0347	0.0965	H295R_Control	H295R_aza_5uM
TCL6	chr14	96117004	96117174	171	*	1	1	0	Promoter	14	96116835	96137897	21063	1	27004	uc001yep.1	169	NA	T cell leukemia/lymphoma 6	0.82	0.38	2.14	0.0326	0.0924	H295R_Control	H295R_aza_5uM
TDRD9	chr14	104394853	104394937	85	*	0.5373	0.9168	0.3795	Promoter	14	104394817	104519004	124188	1	122402	uc001yom.4	36	ENSG00000156414	tudor domain containing 9	4.77	0.38	12.56	3.53e-36	4.1e-33	H295R_Control	H295R_aza_5uM
TEAD2	chr19	49865515	49865590	76	*	0.2025	0.265	0.0625	Promoter	19	49843853	49865714	21862	2	8463	uc002pni.4	124	ENSG00000074219	TEA domain transcription factor 2	0.75	0.29	2.56	0.0105	0.04	H295R_Control	H295R_aza_5uM
TEAD3	chr6	35465820	35465918	99	*	0.2473	0.7659	0.5186	Promoter	6	35441374	35464861	23488	2	7005	uc010jvx.3	-959	ENSG00000007866	TEA domain transcription factor 3	0.64	0.29	2.25	0.0243	0.0747	H295R_Control	H295R_aza_5uM
TFAP2A-AS1	chr6	10413446	10413917	472	*	0.2669	0.5703	0.3034	Promoter	6	10414300	10416190	1891	1	100130275	uc003myy.1	-383	NA	TFAP2A antisense RNA 1	1.15	0.39	2.92	0.00346	0.0172	H295R_Control	H295R_aza_5uM
TFAP2E	chr1	36038866	36039050	185	*	-0.2223	0.4469	0.6692	Promoter	1	36038971	36060927	21957	1	339488	uc010ohy.2	0	ENSG00000116819	transcription factor AP-2 epsilon	1.46	0.4	3.63	0.000287	0.00248	H295R_Control	H295R_aza_5uM
TFR2	chr7	100230935	100231044	110	*	0.3004	0.4783	0.1779	Promoter	7	100218039	100230746	12708	2	7036	uc010lhc.1	-189	ENSG00000106327	transferrin receptor 2	1.69	0.4	4.24	2.2e-05	0.000317	H295R_Control	H295R_aza_5uM
TIAM1	chr21	32932297	32932607	311	*	0.2178	0.6397	0.4219	Promoter	21	32584947	32932290	347344	2	7074	uc002yox.1	-7	ENSG00000156299	TIAM Rac1 associated GEF 1	0.67	0.31	2.16	0.0311	0.0895	H295R_Control	H295R_aza_5uM
TIAM2	chr6	155458479	155458639	161	*	0.334	1	0.666	Promoter	6	155458311	155578857	120547	1	26230	uc010kjj.3	168	ENSG00000146426	TIAM Rac1 associated GEF 2	1.06	0.26	4	6.39e-05	0.000752	H295R_Control	H295R_aza_5uM
TINCR	chr19	5568895	5569033	139	*	0.3034	0.7567	0.4533	Promoter	19	5558178	5568005	9828	2	257000	uc002mcc.5	-890	ENSG00000223573	TINCR ubiquitin domain containing	1.09	0.42	2.56	0.0106	0.04	H295R_Control	H295R_aza_5uM
TLE3	chr15	70391060	70391216	157	*	0.7055	0.861	0.1555	Promoter	15	70340543	70390256	49714	2	7090	uc010bil.1	-804	ENSG00000140332	TLE family member 3, transcriptional corepressor	1.2	0.26	4.55	5.41e-06	0.000102	H295R_Control	H295R_aza_5uM
TMEM63A	chr1	226065211	226065429	219	*	0.6112	0.7362	0.125	Promoter	1	226054265	226065294	11030	2	9725	uc010pvi.1	0	ENSG00000196187	transmembrane protein 63A	1.06	0.26	4.13	3.64e-05	0.000478	H295R_Control	H295R_aza_5uM
TNFSF13	chr17	7461662	7461766	105	*	0.315	0.315	0	Promoter	17	7461609	7464925	3317	1	8741	uc021tpb.1	53	ENSG00000161955	TNF superfamily member 13	0.77	0.3	2.58	0.00983	0.038	H295R_Control	H295R_aza_5uM
TNNI2	chr11	1859784	1859916	133	*	0.7267	0.81	0.0833	Promoter	11	1860233	1862910	2678	1	7136	uc021qbt.1	-317	ENSG00000130598	troponin I2, fast skeletal type	1.38	0.4	3.42	0.000621	0.00454	H295R_Control	H295R_aza_5uM
TNRC6B	chr22	40440777	40440819	43	*	-0.3606	0.2135	0.5741	Promoter	22	40440821	40731812	290992	1	23112	uc003aym.3	-2	ENSG00000100354	trinucleotide repeat containing adaptor 6B	0.79	0.27	2.95	0.00318	0.0161	H295R_Control	H295R_aza_5uM
TOPORS	chr9	32553403	32553487	85	*	0.2786	0.44	0.1614	Promoter	9	32540542	32552626	12085	2	10210	uc003zrc.3	-777	ENSG00000197579	TOP1 binding arginine/serine rich protein, E3 ubiquitin ligase	0.7	0.28	2.46	0.0139	0.0493	H295R_Control	H295R_aza_5uM
TP53	chr17	7590856	7590881	26	*	-0.3755	0.0567	0.4322	Promoter	17	7571720	7590868	19149	2	7157	uc002gij.3	0	ENSG00000141510	tumor protein p53	1.76	0.26	6.65	2.87e-11	2.23e-09	H295R_Control	H295R_aza_5uM
TP53I3	chr2	24308827	24308961	135	*	0.2981	0.6956	0.3975	Promoter	2	24300303	24308085	7783	2	9540	uc010ykk.2	-742	ENSG00000115129	tumor protein p53 inducible protein 3	1.11	0.3	3.71	0.00021	0.00193	H295R_Control	H295R_aza_5uM
TPM1	chr15	63334641	63334786	146	*	0.7	0.86	0.16	Promoter	15	63334838	63358292	23455	1	7168	uc002alg.3	-52	ENSG00000140416	tropomyosin 1	1.47	0.27	5.52	3.31e-08	1.25e-06	H295R_Control	H295R_aza_5uM
TPM2	chr9	35690164	35690528	365	*	0.2019	0.7624	0.5605	Promoter	9	35684987	35690053	5067	2	7169	uc011lpa.2	-111	ENSG00000198467	tropomyosin 2	0.83	0.32	2.61	0.00918	0.0361	H295R_Control	H295R_aza_5uM
TPPP	chr5	694357	694642	286	*	0.3353	0.5133	0.178	Promoter	5	659977	693510	33534	2	11076	uc003jbh.4	-847	ENSG00000171368	tubulin polymerization promoting protein	1.22	0.4	3.03	0.00243	0.0131	H295R_Control	H295R_aza_5uM
TPSG1	chr16	1276185	1276279	95	*	0.2829	0.5729	0.29	Promoter	16	1271651	1275254	3604	2	25823	uc002ckw.2	-931	ENSG00000116176	tryptase gamma 1	1.11	0.46	2.43	0.0149	0.0519	H295R_Control	H295R_aza_5uM
TRAF2	chr9	139775500	139775796	297	*	0.2214	0.4457	0.2243	Promoter	9	139776385	139821067	44683	1	7186	uc010nbu.3	-589	ENSG00000127191	TNF receptor associated factor 2	0.89	0.31	2.87	0.00415	0.0197	H295R_Control	H295R_aza_5uM
TRIM65	chr17	73893161	73893514	354	*	0.4218	0.7836	0.3618	Promoter	17	73885041	73893084	8044	2	201292	uc031rek.1	-77	ENSG00000141569	tripartite motif containing 65	0.83	0.29	2.9	0.00379	0.0184	H295R_Control	H295R_aza_5uM
TRIM7	chr5	180631116	180631484	369	*	0.2427	0.6656	0.4229	Promoter	5	180620924	180631340	10417	2	81786	uc003mmw.1	0	ENSG00000146054	tripartite motif containing 7	1.61	0.37	4.38	1.16e-05	0.00019	H295R_Control	H295R_aza_5uM
TRIT1	chr1	40349843	40350746	904	*	0.2063	0.5263	0.32	Promoter	1	40306706	40349177	42472	2	54802	uc021olz.1	-666	ENSG00000043514	tRNA isopentenyltransferase 1	0.68	0.29	2.37	0.0177	0.0593	H295R_Control	H295R_aza_5uM
TSNARE1	chr8	143485288	143485429	142	*	0.394	0.638	0.244	Promoter	8	143351846	143484543	132698	2	203062	uc003ywl.4	-745	ENSG00000171045	t-SNARE domain containing 1	0.87	0.29	2.96	0.00308	0.0157	H295R_Control	H295R_aza_5uM
TSPYL5	chr8	98290597	98290621	25	*	0.3537	0.8287	0.475	Promoter	8	98285714	98290176	4463	2	85453	uc003yhy.3	-421	ENSG00000180543	TSPY like 5	1.96	0.39	4.96	6.88e-07	1.73e-05	H295R_Control	H295R_aza_5uM
TTLL3	chr3	9851756	9852052	297	*	0.3155	0.335	0.0195	Promoter	3	9851644	9878040	26397	1	26140	uc003btg.4	112	ENSG00000214021	tubulin tyrosine ligase like 3	0.63	0.28	2.27	0.023	0.0719	H295R_Control	H295R_aza_5uM
TUBB2B	chr6	3227808	3228001	194	*	0.3153	0.7824	0.4671	Promoter	6	3224495	3227968	3474	2	347733	uc003mvg.3	0	ENSG00000137285	tubulin beta 2B class IIb	1.07	0.42	2.58	0.00997	0.0384	H295R_Control	H295R_aza_5uM
TUBB6	chr18	12307503	12307628	126	*	0.2976	0.8532	0.5556	Promoter	18	12308240	12326568	18329	1	84617	uc002kqv.3	-612	ENSG00000176014	tubulin beta 6 class V	1.18	0.32	3.7	0.000218	0.00198	H295R_Control	H295R_aza_5uM
TUBGCP2	chr10	135125999	135126102	104	*	0.6617	0.6717	0.01	Promoter	10	135092134	135125841	33708	2	10844	uc001lmh.2	-158	ENSG00000130640	tubulin gamma complex associated protein 2	0.81	0.29	2.83	0.00469	0.0216	H295R_Control	H295R_aza_5uM
TUBGCP6	chr22	50662573	50663014	442	*	0.4469	0.7654	0.3185	Promoter	22	50659704	50663021	3318	2	85378	uc010hat.1	7	ENSG00000128159	tubulin gamma complex associated protein 6	0.78	0.26	2.95	0.00321	0.0162	H295R_Control	H295R_aza_5uM
UBE2MP1	chr16	34404733	34404818	86	*	0.2469	0.7646	0.5177	Promoter	16	34403802	34404762	961	2	606551	uc002edv.1	0	NA	ubiquitin conjugating enzyme E2 M pseudogene 1	1	0.32	3.14	0.00167	0.00983	H295R_Control	H295R_aza_5uM
UBTF	chr17	42298906	42299319	414	*	0.2755	0.6394	0.3639	Promoter	17	42282401	42298994	16594	2	7343	uc010czt.3	0	ENSG00000108312	upstream binding transcription factor	0.97	0.27	3.58	0.000349	0.00289	H295R_Control	H295R_aza_5uM
UBXN10	chr1	20512613	20512707	95	*	0.2592	0.8167	0.5575	Promoter	1	20512578	20519942	7365	1	127733	uc001bdb.3	35	ENSG00000162543	UBX domain protein 10	1.06	0.36	2.92	0.00349	0.0173	H295R_Control	H295R_aza_5uM
UCP2	chr11	73693845	73693922	78	*	-0.2617	0.0608	0.3225	Promoter	11	73685716	73693889	8174	2	7351	uc001oup.1	0	ENSG00000175567	uncoupling protein 2	1.95	0.32	6.03	1.59e-09	8.45e-08	H295R_Control	H295R_aza_5uM
UIMC1	chr5	176396635	176396701	67	*	0.5025	0.8237	0.3212	Promoter	5	176346171	176396707	50537	2	51720	uc003mff.1	6	ENSG00000087206	ubiquitin interaction motif containing 1	0.82	0.26	3.09	0.00203	0.0115	H295R_Control	H295R_aza_5uM
ULBP2	chr6	150262375	150262805	431	*	0.2025	0.6629	0.4604	Promoter	6	150263136	150270368	7233	1	80328	uc003qno.3	-331	ENSG00000131015	UL16 binding protein 2	1.48	0.32	4.68	2.93e-06	6.15e-05	H295R_Control	H295R_aza_5uM
UPF1	chr19	18970334	18970618	285	*	0.52	0.8427	0.3227	Promoter	19	18970191	18979039	8849	1	5976	uc002nkh.3	143	ENSG00000005007	UPF1 RNA helicase and ATPase	0.94	0.28	3.33	0.000879	0.00594	H295R_Control	H295R_aza_5uM
UPP1	chr7	48127998	48128177	180	*	0.2046	0.2046	0	Promoter	7	48128355	48148330	19976	1	7378	uc003toj.3	-178	ENSG00000183696	uridine phosphorylase 1	1.26	0.34	3.71	0.000205	0.00189	H295R_Control	H295R_aza_5uM
USP8	chr15	50715724	50716138	415	*	0.5013	0.806	0.3047	Promoter	15	50716579	50774262	57684	1	9101	uc001zyk.1	-441	ENSG00000138592	ubiquitin specific peptidase 8	0.65	0.26	2.5	0.0123	0.045	H295R_Control	H295R_aza_5uM
VASP	chr19	46020891	46021070	180	*	0.2636	0.7933	0.5297	Promoter	19	46020921	46030240	9320	1	7408	uc002pci.3	0	ENSG00000125753	vasodilator stimulated phosphoprotein	1.08	0.3	3.6	0.000323	0.00273	H295R_Control	H295R_aza_5uM
VAT1	chr17	41174675	41175000	326	*	0.4258	0.6405	0.2147	Promoter	17	41166622	41174459	7838	2	10493	uc002icm.1	-216	ENSG00000108828	vesicle amine transport 1	1.03	0.29	3.59	0.000336	0.00281	H295R_Control	H295R_aza_5uM
VPS53	chr17	426044	426345	302	*	0.4245	0.8789	0.4544	Promoter	17	411908	426233	14326	2	55275	uc031qxs.1	0	ENSG00000141252	VPS53 subunit of GARP complex	0.98	0.24	4.08	4.55e-05	0.000575	H295R_Control	H295R_aza_5uM
VPS9D1-AS1	chr16	89777086	89777292	207	*	0.3092	0.7516	0.4424	Promoter	16	89778264	89784573	6310	1	100128881	uc002fon.1	-972	ENSG00000261373	VPS9D1 antisense RNA 1	0.75	0.29	2.56	0.0106	0.0401	H295R_Control	H295R_aza_5uM
VWA5B2	chr3	183948084	183948193	110	*	0.2692	0.7069	0.4377	Promoter	3	183948317	183960117	11801	1	90113	uc011bra.2	-124	ENSG00000145198	von Willebrand factor A domain containing 5B2	1.06	0.44	2.43	0.015	0.0521	H295R_Control	H295R_aza_5uM
WDR1	chr4	10085032	10085201	170	*	0.3177	0.6854	0.3677	Promoter	4	10075963	10084802	8840	2	9948	uc010idm.3	-230	ENSG00000071127	WD repeat domain 1	0.88	0.27	3.26	0.0011	0.00707	H295R_Control	H295R_aza_5uM
WDR81	chr17	1627099	1627746	648	*	0.3545	0.7605	0.406	Promoter	17	1627834	1641893	14060	1	124997	uc002fti.2	-88	ENSG00000167716	WD repeat domain 81	0.62	0.28	2.2	0.0279	0.0829	H295R_Control	H295R_aza_5uM
WIZ	chr19	15543300	15543372	73	*	-0.465	0	0.465	Promoter	19	15532318	15543342	11025	2	58525	uc002nba.4	0	ENSG00000011451	WIZ zinc finger	0.95	0.28	3.36	0.000769	0.00537	H295R_Control	H295R_aza_5uM
WNK4	chr17	40932627	40933100	474	*	0.2406	0.8376	0.597	Promoter	17	40932649	40949084	16436	1	65266	uc002ibj.3	0	ENSG00000126562	WNK lysine deficient protein kinase 4	1.7	0.32	5.36	8.45e-08	2.9e-06	H295R_Control	H295R_aza_5uM
WSCD1	chr17	5974322	5974634	313	*	0.3625	0.4819	0.1194	Promoter	17	5974428	6027747	53320	1	23302	uc002gco.3	0	ENSG00000179314	WSC domain containing 1	1.23	0.39	3.15	0.00165	0.00977	H295R_Control	H295R_aza_5uM
XBP1	chr22	29197544	29197737	194	*	0.3691	0.815	0.4459	Promoter	22	29190548	29196560	6013	2	7494	uc021wnp.1	-984	ENSG00000100219	X-box binding protein 1	1.86	0.31	6.09	1.13e-09	6.13e-08	H295R_Control	H295R_aza_5uM
YBX2	chr17	7198302	7199248	947	*	0.2956	0.6515	0.3559	Promoter	17	7191571	7197876	6306	2	51087	uc002gfq.2	-426	ENSG00000006047	Y-box binding protein 2	2.27	0.45	5.08	3.7e-07	1.01e-05	H295R_Control	H295R_aza_5uM
YTHDF1	chr20	61848530	61848610	81	*	0.438	0.95	0.512	Promoter	20	61826782	61847538	20757	2	54915	uc002yeh.3	-992	ENSG00000149658	YTH N6-methyladenosine RNA binding protein 1	0.65	0.29	2.27	0.023	0.0719	H295R_Control	H295R_aza_5uM
YY1AP1	chr1	155755609	155755803	195	*	0.2458	0.8929	0.6471	Promoter	1	155629233	155755165	125933	2	55249	uc021paz.1	-444	ENSG00000163374	YY1 associated protein 1	1.07	0.26	4.19	2.79e-05	0.000383	H295R_Control	H295R_aza_5uM
ZC3H4	chr19	47617703	47617912	210	*	0.46	0.771	0.311	Promoter	19	47567447	47617009	49563	2	23211	uc002pga.4	-694	ENSG00000130749	zinc finger CCCH-type containing 4	0.69	0.26	2.65	0.00798	0.0324	H295R_Control	H295R_aza_5uM
ZCCHC4	chr4	25313271	25313566	296	*	0.4621	0.6937	0.2316	Promoter	4	25314396	25372005	57610	1	29063	uc003grl.4	-830	ENSG00000168228	zinc finger CCHC-type containing 4	1.19	0.26	4.63	3.62e-06	7.33e-05	H295R_Control	H295R_aza_5uM
ZFAT	chr8	135578497	135578553	57	*	0.385	0.425	0.04	Promoter	8	135490031	135577914	87884	2	57623	uc011ljj.2	-583	ENSG00000066827	zinc finger and AT-hook domain containing	0.94	0.26	3.59	0.00033	0.00277	H295R_Control	H295R_aza_5uM
ZFP3	chr17	4980558	4980934	377	*	0.2177	0.7067	0.489	Promoter	17	4981754	4999669	17916	1	124961	uc002gaq.3	-820	ENSG00000180787	ZFP3 zinc finger protein	0.73	0.33	2.2	0.0278	0.0826	H295R_Control	H295R_aza_5uM
ZFP41	chr8	144327949	144328189	241	*	0.4546	0.8182	0.3636	Promoter	8	144328991	144335761	6771	1	286128	uc031tcm.1	-802	ENSG00000181638	ZFP41 zinc finger protein	1.02	0.31	3.36	0.000781	0.00544	H295R_Control	H295R_aza_5uM
ZFP90	chr16	68563322	68563547	226	*	0.2722	0.7378	0.4656	Promoter	16	68564048	68601039	36992	1	146198	uc002ewb.3	-501	ENSG00000184939	ZFP90 zinc finger protein	0.58	0.26	2.25	0.0244	0.0751	H295R_Control	H295R_aza_5uM
ZNF114	chr19	48774062	48774308	247	*	0.2471	0.3987	0.1516	Promoter	19	48774160	48790863	16704	1	163071	uc010elv.1	0	ENSG00000178150	zinc finger protein 114	1.09	0.27	4.11	3.99e-05	0.000513	H295R_Control	H295R_aza_5uM
ZNF131	chr5	43120699	43120829	131	*	0.2243	0.3507	0.1264	Promoter	5	43120985	43162033	41049	1	7690	uc010ivl.1	-156	ENSG00000172262	zinc finger protein 131	0.9	0.27	3.32	0.000901	0.00605	H295R_Control	H295R_aza_5uM
ZNF177	chr19	9473668	9473782	115	*	0.2241	1	0.7759	Promoter	19	9473696	9493293	19598	1	7730	uc002mlk.3	0	ENSG00000188629	zinc finger protein 177	0.72	0.25	2.86	0.00427	0.0201	H295R_Control	H295R_aza_5uM
ZNF232	chr17	5015908	5016179	272	*	0.2319	0.6215	0.3896	Promoter	17	5012221	5015646	3426	2	7775	uc010vsv.1	-262	ENSG00000167840	zinc finger protein 232	1.5	0.28	5.33	1.01e-07	3.37e-06	H295R_Control	H295R_aza_5uM
ZNF256	chr19	58459392	58459670	279	*	0.2211	0.4308	0.2097	Promoter	19	58452201	58459077	6877	2	10172	uc010euj.3	-315	ENSG00000152454	zinc finger protein 256	0.79	0.26	3.06	0.00221	0.0122	H295R_Control	H295R_aza_5uM
ZNF263	chr16	3333385	3333428	44	*	-0.32	0	0.32	Promoter	16	3333487	3341459	7973	1	10127	uc002cuq.3	-59	ENSG00000006194	zinc finger protein 263	1.15	0.27	4.21	2.5e-05	0.00035	H295R_Control	H295R_aza_5uM
ZNF276	chr16	89788696	89788948	253	*	0.313	0.4945	0.1815	Promoter	16	89789277	89807332	18056	1	92822	uc010vpm.2	-329	ENSG00000158805	zinc finger protein 276	1.27	0.25	5	5.82e-07	1.49e-05	H295R_Control	H295R_aza_5uM
ZNF280D	chr15	57025587	57025899	313	*	-0.6316	0.2146	0.8462	Promoter	15	56922374	57025787	103414	2	54816	uc002adu.3	0	ENSG00000137871	zinc finger protein 280D	0.62	0.27	2.33	0.0198	0.0644	H295R_Control	H295R_aza_5uM
ZNF283	chr19	44331167	44331308	142	*	0.2454	0.4107	0.1653	Promoter	19	44331473	44353050	21578	1	284349	uc002oxp.4	-165	ENSG00000167637	zinc finger protein 283	0.74	0.33	2.22	0.0262	0.079	H295R_Control	H295R_aza_5uM
ZNF331	chr19	54040606	54041008	403	*	0.2429	0.6746	0.4317	Promoter	19	54041333	54083523	42191	1	55422	uc002qca.1	-325	ENSG00000130844	zinc finger protein 331	0.62	0.27	2.31	0.0211	0.0675	H295R_Control	H295R_aza_5uM
ZNF35	chr3	44690306	44690425	120	*	0.603	0.603	0	Promoter	3	44690233	44702283	12051	1	7584	uc003cnr.3	73	ENSG00000169981	zinc finger protein 35	0.8	0.25	3.21	0.00133	0.0082	H295R_Control	H295R_aza_5uM
ZNF398	chr7	148843422	148843990	569	*	0.2245	0.6192	0.3947	Promoter	7	148844560	148880118	35559	1	57541	uc003wfl.3	-570	ENSG00000197024	zinc finger protein 398	0.54	0.25	2.22	0.0265	0.0797	H295R_Control	H295R_aza_5uM
ZNF48	chr16	30406299	30406412	114	*	0.2456	0.562	0.3164	Promoter	16	30406433	30411429	4997	1	197407	uc021tgk.1	-21	ENSG00000180035	zinc finger protein 48	0.82	0.32	2.57	0.0101	0.0387	H295R_Control	H295R_aza_5uM
ZNF496	chr1	247495782	247496495	714	*	0.2329	0.7335	0.5006	Promoter	1	247463622	247495045	31424	2	84838	uc001ico.3	-737	ENSG00000162714	zinc finger protein 496	1.14	0.26	4.39	1.16e-05	0.00019	H295R_Control	H295R_aza_5uM
ZNF543	chr19	57832041	57832080	40	*	-0.44	0	0.44	Promoter	19	57831865	57842144	10280	1	125919	uc002qoi.2	176	ENSG00000178229	zinc finger protein 543	0.74	0.25	2.97	0.003	0.0154	H295R_Control	H295R_aza_5uM
ZNF57	chr19	2900051	2900112	62	*	0.2522	0.58	0.3278	Promoter	19	2900896	2918474	17579	1	126295	uc002lwr.3	-784	ENSG00000171970	zinc finger protein 57	0.62	0.28	2.21	0.027	0.0808	H295R_Control	H295R_aza_5uM
ZNF592	chr15	85320969	85321225	257	*	0.272	0.7417	0.4697	Promoter	15	85321414	85349663	28250	1	9640	uc010upb.2	-189	ENSG00000166716	zinc finger protein 592	0.98	0.27	3.7	0.000214	0.00195	H295R_Control	H295R_aza_5uM
ZNF671	chr19	58239222	58239502	281	*	0.4485	0.6111	0.1626	Promoter	19	58231119	58238995	7877	2	79891	uc010yhf.2	-227	ENSG00000083814	zinc finger protein 671	1.19	0.36	3.3	0.00098	0.00646	H295R_Control	H295R_aza_5uM
ZNF677	chr19	53758309	53758368	60	*	0.202	0.202	0	Promoter	19	53738638	53758111	19474	2	342926	uc002qbg.1	-198	ENSG00000197928	zinc finger protein 677	1.08	0.3	3.58	0.000339	0.00283	H295R_Control	H295R_aza_5uM
ZNF707	chr8	144766334	144766441	108	*	0.3267	0.58	0.2533	Promoter	8	144766622	144777555	10934	1	286075	uc003yze.4	-181	ENSG00000181135	zinc finger protein 707	0.98	0.27	3.64	0.000271	0.00236	H295R_Control	H295R_aza_5uM
ZNF717	chr3	75834233	75834370	138	*	0.3063	0.4447	0.1384	Promoter	3	75786029	75834255	48227	2	100131827	uc011bgi.2	0	ENSG00000227124	zinc finger protein 717	0.72	0.33	2.19	0.0287	0.0846	H295R_Control	H295R_aza_5uM
ZNF763	chr19	12034973	12035241	269	*	0.3514	0.5437	0.1923	Promoter	19	12035883	12091198	55316	1	284390	uc010xmf.3	-642	ENSG00000197054	zinc finger protein 763	1.1	0.3	3.73	0.000194	0.00179	H295R_Control	H295R_aza_5uM
ZNF766	chr19	52772154	52772306	153	*	0.3524	0.7748	0.4224	Promoter	19	52772824	52795976	23153	1	90321	uc002pyr.1	-518	ENSG00000196214	zinc finger protein 766	0.83	0.23	3.58	0.000342	0.00285	H295R_Control	H295R_aza_5uM
ZNF774	chr15	90894292	90894480	189	*	0.2536	0.6313	0.3777	Promoter	15	90895477	90904715	9239	1	342132	uc002bpk.4	-997	ENSG00000196391	zinc finger protein 774	1.23	0.24	5.13	2.84e-07	7.98e-06	H295R_Control	H295R_aza_5uM
ZNF777	chr7	149158918	149159119	202	*	0.345	0.545	0.2	Promoter	7	149128454	149158053	29600	2	27153	uc003wfv.3	-865	ENSG00000196453	zinc finger protein 777	1.34	0.3	4.5	6.82e-06	0.000123	H295R_Control	H295R_aza_5uM
ZNF783	chr7	148959163	148959185	23	*	-0.4184	0.2233	0.6417	Promoter	7	148959262	148982085	22824	1	100289678	uc011kuo.2	-77	ENSG00000204946	zinc finger family member 783	1.53	0.28	5.56	2.77e-08	1.07e-06	H295R_Control	H295R_aza_5uM
ZNF785	chr16	30596825	30596968	144	*	0.3291	0.3609	0.0318	Promoter	16	30590294	30597092	6799	2	146540	uc002dyv.2	124	ENSG00000197162	zinc finger protein 785	1.37	0.24	5.74	9.3e-09	4.05e-07	H295R_Control	H295R_aza_5uM
ZNF787	chr19	56633160	56633269	110	*	0.4184	0.5767	0.1583	Promoter	19	56613019	56632649	19631	2	126208	uc002qml.1	-511	ENSG00000142409	zinc finger protein 787	1.1	0.39	2.84	0.00454	0.0211	H295R_Control	H295R_aza_5uM
ZSCAN16	chr6	28092370	28092576	207	*	0.2761	0.3472	0.0711	Promoter	6	28092387	28095331	2945	1	80345	uc011dky.1	0	ENSG00000196812	zinc finger and SCAN domain containing 16	2.17	0.33	6.48	8.9e-11	6.36e-09	H295R_Control	H295R_aza_5uM
ZSWIM4	chr19	13905058	13905367	310	*	0.2545	0.4164	0.1619	Promoter	19	13906274	13943044	36771	1	65249	uc002mxh.1	-907	ENSG00000132003	zinc finger SWIM-type containing 4	0.75	0.29	2.6	0.00921	0.0361	H295R_Control	H295R_aza_5uM
ZZEF1	chr17	3920895	3921021	127	*	0.4833	0.8889	0.4056	Promoter	17	3911554	3920874	9321	2	23140	uc002fxg.1	-21	ENSG00000074755	zinc finger ZZ-type and EF-hand domain containing 1	1.37	0.27	5.05	4.49e-07	1.19e-05	H295R_Control	H295R_aza_5uM
