# Supplementary material for: DNA hypermethylation driven by DNMT1 and DNMT3A favors tumor immune escape contributing to the aggressiveness of adrenocortical carcinoma
Source: Clin Epigenetics. 2023 Aug 2;15:121. doi: 10.1186/s13148-023-01534-5 (PMC10394822; doi:10.1186/s13148-023-01534-5)
Supplement: Supplementary file 7 — Additional file 7: Table S6 related to content in Fig. 4: Differential expression and methylation analysis as a result of sample treatment with AZA (5-azacytidine) in MUC1. [file 13148_2023_1534_MOESM7_ESM.xlsx]

## Sheet: Table S4
Table S5. Differential expression and methylation analysis as a result of sample treatment with AZA (5-azacytidin) in MUC1
SYMBOL	seqnames	start	end	width	strand	delta	beta1	beta2	annotation	geneChr	geneStart	geneEnd	geneLength	geneStrand	geneId	transcriptId	distanceToTSS	ENSEMBL	GENENAME	log2FoldChange	lfcSE	Statistic	p.value	p.value.adjusted	Sample.1	Sample.2
ADM2	chr22	50919676	50919760	85	*	-0.37	0.0417	0.4117	Promoter	22	50919985	50924866	4882	1	79924	uc003blj.3	-225	ENSG00000128165	adrenomedullin 2	2.11	0.39	5.34	9.45e-08	0.000134	MUC1_Control	MUC1_aza_5uM
CHODL	chr21	19617305	19617379	75	*	0.2112	0.6008	0.3896	Promoter	21	19617150	19639687	22538	1	140578	uc002ykv.3	155	ENSG00000154645	chondrolectin	1.6	0.41	3.88	0.000105	0.026	MUC1_Control	MUC1_aza_5uM
FOXG1	chr14	29235691	29235788	98	*	0.2188	0.535	0.3162	Promoter	14	29236278	29239483	3206	1	2290	uc001wqe.4	-490	ENSG00000176165	forkhead box G1	2.45	0.5	4.92	8.73e-07	0.000811	MUC1_Control	MUC1_aza_5uM
LINC00472	chr6	72130575	72130647	73	*	0.3957	0.3957	0	Promoter	6	72124149	72130448	6300	2	79940	uc003pfz.1	-127	ENSG00000233237	long intergenic non-protein coding RNA 472	1.36	0.38	3.6	0.000314	0.0478	MUC1_Control	MUC1_aza_5uM
NAT8L	chr4	2060628	2060778	151	*	0.2571	0.2571	0	Promoter	4	2061239	2070816	9578	1	339983	uc003geq.2	-461	ENSG00000185818	N-acetyltransferase 8 like	1.22	0.36	3.39	0.000688	0.0775	MUC1_Control	MUC1_aza_5uM
NBEAL2	chr3	47036593	47036682	90	*	0.7143	1	0.2857	Promoter	3	47036522	47051194	14673	1	23218	uc010hjm.2	71	ENSG00000160796	neurobeachin like 2	1.07	0.31	3.45	0.000558	0.0671	MUC1_Control	MUC1_aza_5uM
NEK9	chr14	75593334	75593637	304	*	0.4332	0.5005	0.0673	Promoter	14	75548818	75593778	44961	2	91754	uc001xrl.3	141	ENSG00000119638	NIMA related kinase 9	1.07	0.26	4.09	4.39e-05	0.0148	MUC1_Control	MUC1_aza_5uM
PDE4A	chr19	10543013	10543099	87	*	0.2038	0.2575	0.0537	Promoter	19	10543111	10580307	37197	1	5141	uc002mol.2	-12	ENSG00000065989	phosphodiesterase 4A	1.08	0.25	4.26	2.08e-05	0.0102	MUC1_Control	MUC1_aza_5uM
PSMB8	chr6	32811504	32811777	274	*	-0.2235	0.2861	0.5096	Promoter	6	32808494	32811816	3323	2	5696	uc003oce.3	39	ENSG00000204264	proteasome 20S subunit beta 8	1.31	0.36	3.63	0.000284	0.0457	MUC1_Control	MUC1_aza_5uM
SLC29A3	chr10	73078107	73078523	417	*	0.2112	0.5702	0.359	Promoter	10	73079010	73123147	44138	1	55315	uc001jrr.4	-487	ENSG00000198246	solute carrier family 29 member 3	1.51	0.39	3.89	0.000101	0.0254	MUC1_Control	MUC1_aza_5uM
STEAP1	chr7	89783003	89783270	268	*	0.2911	0.3861	0.095	Promoter	7	89783689	89791565	7877	1	26872	uc010lem.3	-419	ENSG00000164647	STEAP family member 1	1.28	0.33	3.85	0.000117	0.0275	MUC1_Control	MUC1_aza_5uM
SYCP2	chr20	58507452	58508221	770	*	0.1832	0.7614	0.5782	Promoter	20	58438618	58507209	68592	2	10388	uc002yaz.3	-243	ENSG00000196074	synaptonemal complex protein 2	1.52	0.39	3.89	0.000101	0.0254	MUC1_Control	MUC1_aza_5uM
TNFRSF10D	chr8	23021251	23021803	553	*	0.2262	0.7302	0.504	Promoter	8	22993101	23021543	28443	2	8793	uc003xcz.2	0	ENSG00000173530	TNF receptor superfamily member 10d	3.08	0.44	7.05	1.81e-12	1.68e-08	MUC1_Control	MUC1_aza_5uM
