# Supplementary material for: DNA hypermethylation driven by DNMT1 and DNMT3A favors tumor immune escape contributing to the aggressiveness of adrenocortical carcinoma
Source: Clin Epigenetics. 2023 Aug 2;15:121. doi: 10.1186/s13148-023-01534-5 (PMC10394822; doi:10.1186/s13148-023-01534-5)
Supplement: Supplementary file 8 — Additional file 8: Table S7 related to content in Fig. 4: Differential expression and methylation analysis as a result of sample treatment with AZA (5-azacytidine) in HUVEC. [file 13148_2023_1534_MOESM8_ESM.xlsx]

## Sheet: Table S5
Table S6. Differential expression and methylation analysis as a result of sample treatment with AZA (5-azacytidin) in HUVEC
SYMBOL	seqnames	start	end	width	strand	delta	beta1	beta2	annotation	geneChr	geneStart	geneEnd	geneLength	geneStrand	geneId	transcriptId	distanceToTSS	ENSEMBL	GENENAME	log2FoldChange	lfcSE	Statistic	p.value	p.value.adjusted	Sample.1	Sample.2
ASNS	chr7	97501292	97501383	92	*	0.3833	0.9	0.5167	Promoter	7	97481429	97501477	20049	2	440	uc003uot.4	94	ENSG00000070669	asparagine synthetase (glutamine-hydrolyzing)	1.51	0.39	3.91	9.29e-05	0.0109	HUVEC_Control	HUVEC_aza_5uM
BBS9	chr7	33383855	33383971	117	*	0.6275	0.705	0.0775	Promoter	7	33384193	33645238	261046	1	27241	uc003tdr.1	-222	ENSG00000122507	Bardet-Biedl syndrome 9	1	0.31	3.2	0.00136	0.0797	HUVEC_Control	HUVEC_aza_5uM
BMP2	chr20	6747884	6748071	188	*	0.327	0.42	0.093	Promoter	20	6748745	6760910	12166	1	650	uc002wmu.1	-674	ENSG00000125845	bone morphogenetic protein 2	3.93	0.37	10.74	6.33e-27	1.18e-22	HUVEC_Control	HUVEC_aza_5uM
BRINP2	chr1	177140150	177140495	346	*	0.2394	0.7794	0.54	Promoter	1	177140633	177251558	110926	1	57795	uc001glf.3	-138	ENSG00000198797	BMP/retinoic acid inducible neural specific 2	1.51	0.48	3.13	0.00176	0.0952	HUVEC_Control	HUVEC_aza_5uM
CACNA1H	chr16	1203214	1203266	53	*	0.4385	0.9385	0.5	Promoter	16	1203241	1271772	68532	1	8912	uc002cks.3	0	ENSG00000196557	calcium voltage-gated channel subunit alpha1 H	1.34	0.38	3.57	0.00036	0.0309	HUVEC_Control	HUVEC_aza_5uM
CBS	chr21	44496654	44497179	526	*	0.211	0.6961	0.4851	Promoter	21	44473301	44496472	23172	2	875	uc002zcw.3	-182	ENSG00000160200	cystathionine beta-synthase	1.46	0.36	4.04	5.44e-05	0.00721	HUVEC_Control	HUVEC_aza_5uM
CCND2	chr12	4381997	4382123	127	*	0.4546	0.8182	0.3636	Promoter	12	4382902	4414522	31621	1	894	uc001qmo.3	-779	ENSG00000118971	cyclin D2	1.82	0.32	5.62	1.89e-08	8.56e-06	HUVEC_Control	HUVEC_aza_5uM
CERS4	chr19	8274063	8274158	96	*	0.3591	0.6318	0.2727	Promoter	19	8274217	8327304	53088	1	79603	uc002mjg.3	-59	ENSG00000090661	ceramide synthase 4	1.7	0.5	3.38	0.000717	0.0521	HUVEC_Control	HUVEC_aza_5uM
CTHRC1	chr8	104383055	104383307	253	*	0.2005	0.3692	0.1687	Promoter	8	104383743	104388664	4922	1	115908	uc011lhq.2	-436	ENSG00000164932	collagen triple helix repeat containing 1	4.71	0.57	8.22	2.08e-16	3.23e-13	HUVEC_Control	HUVEC_aza_5uM
CTSV	chr9	99801635	99801969	335	*	0.4321	0.6921	0.26	Promoter	9	99798603	99801592	2990	2	1515	uc010msk.3	-43	ENSG00000136943	cathepsin V	1.24	0.33	3.72	0.0002	0.0204	HUVEC_Control	HUVEC_aza_5uM
CXCR4	chr2	136875756	136875917	162	*	0.2274	0.6111	0.3837	Promoter	2	136871919	136875725	3807	2	7852	uc002tuz.3	-31	ENSG00000121966	C-X-C motif chemokine receptor 4	1.21	0.36	3.35	0.000796	0.0565	HUVEC_Control	HUVEC_aza_5uM
CYB561	chr17	61518092	61518167	76	*	1	1	0	Promoter	17	61509665	61518207	8543	2	1534	uc002jar.3	40	ENSG00000008283	cytochrome b561	3.44	0.46	7.45	8.99e-14	9.83e-11	HUVEC_Control	HUVEC_aza_5uM
DAZL	chr3	16646739	16647103	365	*	0.5085	0.7922	0.2837	Promoter	3	16628301	16647006	18706	2	1618	uc003cbb.3	0	ENSG00000092345	deleted in azoospermia like	5.28	0.61	8.71	3.1e-18	7.87e-15	HUVEC_Control	HUVEC_aza_5uM
DENND1C	chr19	6476854	6477011	158	*	0.8	1	0.2	Promoter	19	6467218	6476257	9040	2	79958	uc002mfc.3	-597	ENSG00000205744	DENN domain containing 1C	2.97	0.56	5.3	1.15e-07	3.94e-05	HUVEC_Control	HUVEC_aza_5uM
DOCK11	chrX	117629887	117630174	288	*	0.2398	0.6718	0.432	Promoter	23	117629872	117820123	190252	1	139818	uc004eqp.2	15	ENSG00000147251	dedicator of cytokinesis 11	1.37	0.34	4.01	5.97e-05	0.0076	HUVEC_Control	HUVEC_aza_5uM
EIF4E3	chr3	71803418	71803598	181	*	0.4287	0.8871	0.4584	Promoter	3	71728440	71803532	75093	2	317649	uc011bgd.2	0	ENSG00000163412	eukaryotic translation initiation factor 4E family member 3	1.27	0.36	3.5	0.000467	0.0377	HUVEC_Control	HUVEC_aza_5uM
FERMT3	chr11	63972859	63973200	342	*	0.2961	0.837	0.5409	Promoter	11	63974152	63991363	17212	1	83706	uc001nyl.2	-952	ENSG00000149781	FERM domain containing kindlin 3	1.92	0.46	4.14	3.55e-05	0.00507	HUVEC_Control	HUVEC_aza_5uM
GPER1	chr7	1125294	1125578	285	*	0.599	0.699	0.1	Promoter	7	1126443	1133451	7009	1	2852	uc003sjz.1	-865	ENSG00000164850	G protein-coupled estrogen receptor 1	2.2	0.64	3.44	0.000578	0.044	HUVEC_Control	HUVEC_aza_5uM
GPR146	chr7	1096739	1096940	202	*	0.5782	0.8509	0.2727	Promoter	7	1097141	1098897	1757	1	115330	uc003sjy.1	-201	ENSG00000164849	G protein-coupled receptor 146	2.01	0.41	4.92	8.79e-07	0.000227	HUVEC_Control	HUVEC_aza_5uM
GREB1	chr2	11728226	11728312	87	*	0.2917	0.2917	0	Promoter	2	11728382	11751153	22772	1	9687	uc002rbo.1	-70	ENSG00000196208	growth regulating estrogen receptor binding 1	1.12	0.36	3.14	0.00171	0.0943	HUVEC_Control	HUVEC_aza_5uM
HSPB6	chr19	36247134	36247964	831	*	0.3163	0.8046	0.4883	Promoter	19	36245467	36247930	2464	2	126393	uc002obn.2	0	ENSG00000004776	heat shock protein family B (small) member 6	2.38	0.47	5.06	4.09e-07	0.000121	HUVEC_Control	HUVEC_aza_5uM
IGFBP3	chr7	45961173	45961265	93	*	0.3466	0.9022	0.5556	Promoter	7	45951844	45960871	9028	2	3486	uc003tnt.3	-302	ENSG00000146674	insulin like growth factor binding protein 3	1.62	0.34	4.79	1.65e-06	0.000399	HUVEC_Control	HUVEC_aza_5uM
IRS1	chr2	227663332	227663798	467	*	0.3209	0.8652	0.5443	Promoter	2	227596033	227663506	67474	2	3667	uc002voh.4	0	ENSG00000169047	insulin receptor substrate 1	1.15	0.34	3.38	0.000723	0.0521	HUVEC_Control	HUVEC_aza_5uM
KCNIP3	chr2	96012369	96012508	140	*	0.2814	0.7979	0.5165	Promoter	2	96012768	96051825	39058	1	30818	uc002suq.3	-260	ENSG00000115041	potassium voltage-gated channel interacting protein 3	1.3	0.39	3.34	0.00083	0.0572	HUVEC_Control	HUVEC_aza_5uM
KRT19	chr17	39684761	39684826	66	*	0.276	1	0.724	Promoter	17	39679869	39684641	4773	2	3880	uc002hxd.4	-120	ENSG00000171345	keratin 19	5.9	0.65	9.1	8.66e-20	3.22e-16	HUVEC_Control	HUVEC_aza_5uM
LBH	chr2	30453655	30454146	492	*	0.2842	0.8273	0.5431	Promoter	2	30454397	30482899	28503	1	81606	uc002rne.2	-251	ENSG00000213626	LBH regulator of WNT signaling pathway	1.25	0.37	3.34	0.000824	0.0572	HUVEC_Control	HUVEC_aza_5uM
MAEL	chr1	166944891	166945141	251	*	0.294	0.8517	0.5577	Promoter	1	166944819	166991447	46629	1	84944	uc021peh.1	72	ENSG00000143194	maelstrom spermatogenic transposon silencer	2.11	0.62	3.4	0.000662	0.0486	HUVEC_Control	HUVEC_aza_5uM
MAGEA4	chrX	151084344	151084479	136	*	0.65	0.65	0	Promoter	23	151084709	151093642	8934	1	4103	uc004ffb.3	-230	ENSG00000147381	MAGE family member A4	6.91	0.68	10.12	4.49e-24	4.18e-20	HUVEC_Control	HUVEC_aza_5uM
MCAM	chr11	119181397	119181587	191	*	0.3164	0.9811	0.6647	Promoter	11	119180333	119181613	1281	2	4162	uc001pwg.1	26	ENSG00000076706	melanoma cell adhesion molecule	1.52	0.34	4.5	6.77e-06	0.00132	HUVEC_Control	HUVEC_aza_5uM
MPDZ	chr9	13279465	13279653	189	*	0.3922	0.8141	0.4219	Promoter	9	13105703	13279563	173861	2	8777	uc003zlb.4	0	ENSG00000107186	multiple PDZ domain crumbs cell polarity complex component	2.75	0.34	7.99	1.4e-15	2e-12	HUVEC_Control	HUVEC_aza_5uM
NELL2	chr12	45270271	45270669	399	*	0.3726	0.6252	0.2526	Promoter	12	44902058	45270633	368576	2	4753	uc010skz.1	0	ENSG00000184613	neural EGFL like 2	1.2	0.36	3.31	0.000921	0.0607	HUVEC_Control	HUVEC_aza_5uM
NEO1	chr15	73344795	73345038	244	*	0.2191	0.4139	0.1948	Promoter	15	73344825	73597547	252723	1	4756	uc002avm.4	0	ENSG00000067141	neogenin 1	3.39	0.35	9.6	8.12e-22	5.03e-18	HUVEC_Control	HUVEC_aza_5uM
NGEF	chr2	233792775	233793071	297	*	0.2202	0.8776	0.6574	Promoter	2	233743396	233792861	49466	2	25791	uc010fyg.1	0	ENSG00000066248	neuronal guanine nucleotide exchange factor	1.2	0.39	3.13	0.00176	0.0952	HUVEC_Control	HUVEC_aza_5uM
NHS	chrX	17393237	17393753	517	*	0.3174	0.8516	0.5342	Promoter	23	17393543	17754113	360571	1	4810	uc004cxx.3	0	ENSG00000188158	NHS actin remodeling regulator	1.42	0.43	3.3	0.000953	0.0618	HUVEC_Control	HUVEC_aza_5uM
NPR1	chr1	153651148	153651227	80	*	0.5975	0.6887	0.0912	Promoter	1	153651164	153666468	15305	1	4881	uc001fcs.4	0	ENSG00000169418	natriuretic peptide receptor 1	1.62	0.37	4.4	1.06e-05	0.00197	HUVEC_Control	HUVEC_aza_5uM
NR5A1	chr9	127265611	127265774	164	*	0.2162	0.9188	0.7026	Promoter	9	127243515	127265689	22175	2	2516	uc022bnh.1	0	ENSG00000136931	nuclear receptor subfamily 5 group A member 1	4.17	0.48	8.7	3.39e-18	7.87e-15	HUVEC_Control	HUVEC_aza_5uM
NRARP	chr9	140197634	140197983	350	*	0.35	0.7123	0.3623	Promoter	9	140194083	140196703	2621	2	441478	uc004cmo.2	-931	ENSG00000198435	NOTCH regulated ankyrin repeat protein	1.86	0.41	4.55	5.34e-06	0.00108	HUVEC_Control	HUVEC_aza_5uM
PCDHGA3	chr5	140723455	140723860	406	*	0.202	0.7953	0.5933	Promoter	5	140723601	140726090	2490	1	56112	uc011dap.2	0	ENSG00000254245	protocadherin gamma subfamily A, 3	1.26	0.38	3.33	0.000868	0.0585	HUVEC_Control	HUVEC_aza_5uM
PPP2R2C	chr4	6565630	6565732	103	*	0.4996	0.8676	0.368	Promoter	4	6322305	6565327	243023	2	5522	uc011bwe.2	-303	ENSG00000074211	protein phosphatase 2 regulatory subunit Bgamma	3.28	0.54	6.05	1.49e-09	8.91e-07	HUVEC_Control	HUVEC_aza_5uM
SLC12A8	chr3	124931181	124931575	395	*	0.2174	0.841	0.6236	Promoter	3	124801480	124931609	130130	2	84561	uc003ehv.4	34	ENSG00000221955	solute carrier family 12 member 8	1.35	0.38	3.55	0.000383	0.0323	HUVEC_Control	HUVEC_aza_5uM
SOHLH1	chr9	138590995	138591569	575	*	0.2051	0.6238	0.4187	Promoter	9	138585255	138591374	6120	2	402381	uc004cgl.3	0	ENSG00000165643	spermatogenesis and oogenesis specific basic helix-loop-helix 1	2.53	0.69	3.69	0.000225	0.0223	HUVEC_Control	HUVEC_aza_5uM
SPNS2	chr17	4440078	4440263	186	*	0.453	0.805	0.352	Promoter	17	4440057	4443228	3172	1	124976	uc002fxy.2	21	ENSG00000183018	sphingolipid transporter 2	1.59	0.39	4.05	5.05e-05	0.00685	HUVEC_Control	HUVEC_aza_5uM
SPON2	chr4	1165102	1165289	188	*	0.2797	0.8567	0.577	Promoter	4	1160723	1165274	4552	2	10417	uc003gcm.1	0	ENSG00000159674	spondin 2	2.47	0.68	3.63	0.000288	0.0265	HUVEC_Control	HUVEC_aza_5uM
TAF7L	chrX	100546802	100547084	283	*	0.3418	0.7637	0.4219	Promoter	23	100523241	100546325	23085	2	54457	uc004ehc.2	-477	ENSG00000102387	TATA-box binding protein associated factor 7 like	1.95	0.48	4.06	4.85e-05	0.00663	HUVEC_Control	HUVEC_aza_5uM
TBX6	chr16	30104014	30104143	130	*	-0.4489	0.0922	0.5411	Promoter	16	30099237	30103208	3972	2	6911	uc002dwk.1	-806	ENSG00000149922	T-box transcription factor 6	1.69	0.41	4.13	3.69e-05	0.0052	HUVEC_Control	HUVEC_aza_5uM
TCAM1P	chr17	61934058	61934450	393	*	0.3465	0.3859	0.0394	Promoter	17	61934376	61941739	7364	1	146771	uc031rdl.1	0	ENSG00000240280	testicular cell adhesion molecule 1, pseudogene	1.68	0.5	3.35	0.000817	0.0571	HUVEC_Control	HUVEC_aza_5uM
TFPI2	chr7	93520128	93520346	219	*	-0.852	0	0.852	Promoter	7	93514709	93520303	5595	2	7980	uc003umy.2	0	ENSG00000105825	tissue factor pathway inhibitor 2	1.45	0.42	3.49	0.000487	0.0385	HUVEC_Control	HUVEC_aza_5uM
TTYH2	chr17	72209685	72209834	150	*	0.2736	0.4879	0.2143	Promoter	17	72209696	72258157	48462	1	94015	uc002jkc.3	0	ENSG00000141540	tweety family member 2	1.14	0.36	3.21	0.00134	0.079	HUVEC_Control	HUVEC_aza_5uM
