# Supplementary material for: DNA hypermethylation driven by DNMT1 and DNMT3A favors tumor immune escape contributing to the aggressiveness of adrenocortical carcinoma
Source: Clin Epigenetics. 2023 Aug 2;15:121. doi: 10.1186/s13148-023-01534-5 (PMC10394822; doi:10.1186/s13148-023-01534-5)
Supplement: Supplementary file 9 — Additional file 9: Table S8 related to content in Fig. 4: Pathways enrichment analysis on genes exhibiting significantly lower promoter methylation and significantly higher expression upon 5 µM 5-azacytidine treatment. [file 13148_2023_1534_MOESM9_ESM.xlsx]

## Sheet: Table S6
Table S7. Pathways enrichment analysis on genes exhibiting significantly lower promoter methylation and significantly higher expression upon 5µM 5-azacytidine treatment
H296R cell line
module	module_size	nb_genes_in_module	genes_in_module	universe_size	nb_genes_in_universe	p.value	p.value.corrected	test
KEGG_PURINE_METABOLISM	159	7	ADCY1 ADCY6 ADCY9 NME4 NPR2 PDE4C POLR2G	39480	579	0.00930285	0.0752318	greater
KEGG_INOSITOL_PHOSPHATE_METABOLISM	54	4	INPP5B ISYNA1 PIK3CD PIP5K1A	39480	579	0.00811624	0.0688902	greater
KEGG_MAPK_SIGNALING_PATHWAY	267	13	AKT1 CACNA1B CACNA1H DUSP4 DUSP5 IKBKG MAP2K7 MAPK8IP2 MKNK2 NR4A1 PDGFB TAOK3 TRAF2	39480	579	0.000180779	0.0163496	greater
KEGG_CHEMOKINE_SIGNALING_PATHWAY	190	10	ADCY1 ADCY6 ADCY9 AKT1 GNG13 IKBKG PARD3 PIK3CD TIAM1 TIAM2	39480	579	0.000538157	0.0163496	greater
KEGG_OOCYTE_MEIOSIS	114	6	ADCY1 ADCY6 ADCY9 CPEB1 REC8 STAG3	39480	579	0.0068204	0.0688902	greater
KEGG_P53_SIGNALING_PATHWAY	69	5	CASP8 IGFBP3 RPRM SHISA5 TP53I3	39480	579	0.00346485	0.0529446	greater
KEGG_APOPTOSIS	88	6	AKT1 CASP8 IKBKG PIK3CD RIPK1 TRAF2	39480	579	0.00190305	0.0340852	greater
KEGG_VASCULAR_SMOOTH_MUSCLE_CONTRACTION	115	8	ADCY1 ADCY6 ADCY9 ADORA2B ARHGEF1 KCNMB3 MYLK NPR2	39480	579	0.000305549	0.0163496	greater
KEGG_NOTCH_SIGNALING_PATHWAY	47	4	DLL3 DTX2 NCOR2 NOTCH1	39480	579	0.00495954	0.0576546	greater
KEGG_GAP_JUNCTION	90	7	ADCY1 ADCY6 ADCY9 CSNK1D PDGFB TUBB2B TUBB6	39480	579	0.000367834	0.0163496	greater
KEGG_TOLL_LIKE_RECEPTOR_SIGNALING_PATHWAY	102	6	AKT1 CASP8 IKBKG MAP2K7 PIK3CD RIPK1	39480	579	0.00398508	0.0529446	greater
KEGG_RIG_I_LIKE_RECEPTOR_SIGNALING_PATHWAY	71	5	CASP8 IKBKG NLRX1 RIPK1 TRAF2	39480	579	0.00391959	0.0529446	greater
KEGG_JAK_STAT_SIGNALING_PATHWAY	155	7	AKT1 CLCF1 IL4R PIAS3 PIK3CD SOCS2 SPRY4	39480	579	0.0081483	0.0688902	greater
KEGG_FC_GAMMA_R_MEDIATED_PHAGOCYTOSIS	97	5	AKT1 GAB2 PIK3CD PIP5K1A VASP	39480	579	0.0142608	0.098241	greater
KEGG_LEUKOCYTE_TRANSENDOTHELIAL_MIGRATION	118	6	CLDN3 ICAM1 MYL5 PIK3CD RAPGEF3 VASP	39480	579	0.00802767	0.0688902	greater
KEGG_REGULATION_OF_ACTIN_CYTOSKELETON	216	9	ARHGEF1 DOCK1 MYL5 MYLK PDGFB PIK3CD PIP5K1A TIAM1 TIAM2	39480	579	0.00486273	0.0576546	greater
KEGG_INSULIN_SIGNALING_PATHWAY	137	8	AKT1 IRS1 MKNK2 PCK2 PIK3CD PPP1R3C SH2B2 SOCS2	39480	579	0.000976522	0.0227041	greater
KEGG_PROGESTERONE_MEDIATED_OOCYTE_MATURATION	86	7	ADCY1 ADCY6 ADCY9 AKT1 CPEB1 FZR1 PIK3CD	39480	579	0.000278157	0.0163496	greater
KEGG_ADIPOCYTOKINE_SIGNALING_PATHWAY	67	6	AKT1 CPT1A IKBKG IRS1 PCK2 TRAF2	39480	579	0.000453576	0.0163496	greater
KEGG_TYPE_II_DIABETES_MELLITUS	47	5	CACNA1B IRS1 KCNJ11 PIK3CD SOCS2	39480	579	0.000615309	0.0163496	greater
KEGG_PATHWAYS_IN_CANCER	328	13	AKT1 AXIN1 CASP8 DAPK3 GSTP1 IKBKG LEF1 PDGFB PIAS3 PIK3CD PPARG RASSF1 TRAF2	39480	579	0.00124359	0.0257009	greater
KEGG_COLORECTAL_CANCER	62	4	AKT1 AXIN1 LEF1 PIK3CD	39480	579	0.0130683	0.0934888	greater
KEGG_ENDOMETRIAL_CANCER	52	4	AKT1 AXIN1 LEF1 PIK3CD	39480	579	0.00710858	0.0688902	greater
KEGG_PROSTATE_CANCER	89	6	AKT1 GSTP1 IKBKG LEF1 PDGFB PIK3CD	39480	579	0.00201579	0.0340852	greater
KEGG_ACUTE_MYELOID_LEUKEMIA	60	4	AKT1 IKBKG LEF1 PIK3CD	39480	579	0.0116866	0.0869484	greater
KEGG_SMALL_CELL_LUNG_CANCER	84	5	AKT1 IKBKG PIAS3 PIK3CD TRAF2	39480	579	0.00796476	0.0688902	greater
KEGG_DILATED_CARDIOMYOPATHY	92	5	ADCY1 ADCY6 ADCY9 TPM1 TPM2	39480	579	0.0115426	0.0869484	greater
MUC1 cell line
module	module_size	nb_genes_in_module	genes_in_module	universe_size	nb_genes_in_universe	p.value	p.value.corrected	test
NA	NA	NA	NA	NA	NA	NA	NA	NA
HUVEC cells
module	module_size	nb_genes_in_module	genes_in_module	universe_size	nb_genes_in_universe	p.value	p.value.corrected	test
KEGG_TIGHT_JUNCTION	134	5	LLGL2 MPDZ PARD6G PPP2R2C TJP2	39480	131	8.82937e-05	0.0164226	greater
KEGG_BASAL_CELL_CARCINOMA	55	3	BMP2 FZD7 WNT7B	39480	131	0.000825666	0.0767869	greater
