# Supplementary material for: DNA hypermethylation driven by DNMT1 and DNMT3A favors tumor immune escape contributing to the aggressiveness of adrenocortical carcinoma
Source: Clin Epigenetics. 2023 Aug 2;15:121. doi: 10.1186/s13148-023-01534-5 (PMC10394822; doi:10.1186/s13148-023-01534-5)
Supplement: Supplementary file 10 — Additional file 10: Table S9 related to content in Fig. 4: Short description of genes common between those induced by AZA through promoter demethylation and those repressed in hCIMP tumors through promoter methylation. [file 13148_2023_1534_MOESM10_ESM.xlsx]

## Sheet: Table S7
Table S8. Short description of genes common between those induced by AZA through promoter demethylation and those repressed in hCIMP tumors through promoter methylation
Gene names	Roles/Function
H295R
ADAP1	PI3K signaling pathway
ARHGAP10	Regulator of apoptosis and migration; tumor suppressor
ARHGAP31	GTPase-activating protein
ATG7	E1-like activating enzyme; Class I MHC mediated antigen processing and presentation; Innate Immune System
B3GNTL1	Protein metabolism
C1orf162	NA
COL12A1	Collagen chain trimerization, ERK signaling
FAM129A	Regulation of 53-mediated apoptosis
FBLIM1	Cell junction organization; ERK signaling
FMNL1	GTPase-activity
FRMD4B	GRP1-binding protein ; play a role in epithelial polarization
GDF15	Ligand of TGF-beta receptors
GLIS2	Transcription factor, transcriptional repressor and/or activator
GRB10	Adapter protein; couples different cell surface receptor kinases with specific signaling pathways
GSTP1	Glutathione S-transferases involved in innate immune system and xenobiotic metabolism
HCG11	Long non-coding RNA; putative tumor suppressor
HDAC11	Histone Deacetylase; cell cycle regulation
HLA-E	Class I MHC mediated antigen processing and presentation, Class I; Innate immune system; allograft rejection
HSPB6	Heat shock protein involved in angiogenesis
ITSN2	May reglulate the formation of clathrin-coated vesicles and in the induction of T cell antigen receptor (TCR) endocytosis
KCNJ11	Member of potassium channels
KRT19	Member of the keratin family involved in the organization of myofibers
LOXL4	Tumor suppressor involved in TGFbeta signaling
LRIG1	Tumor suppressor
LRRC32	Controls TGF-beta activation
LRRFIP1	Transcriptional repressor involved in innate immune system
NEXN	Regulation of cell migration
NMNAT2	Metabolism
NOTCH1	Notch signaling pathway
NPR2	Transmembrane catalytic receptors with intracellular guanylyl cyclase activity
PCDHGB6	Cell adhesion
PIK3CD	Adaptive immune system; apoptosis and survival
PLEKHA6	Metabolism
PLIN2	Lipidic droplets
PRICKLE3	Wnt Signaling Pathways
RAPGEF3	Class I MHC mediated antigen processing and presentation; Leukocyte transendothelial migration; Innate Immune System
RNF166	Paralog of RNF114, a protein involved in Class I MHC mediated antigen processing and presentation and innate immune system
SEL1L3	Paralog of SEL1L, a protein involved in the endoplasmic reticulum quality control
SOX7	Transcription factor; represses Wnt/beta-catenin stimulated transcription
SRCAP	Coactivator for CREB-mediated transcription, steroid receptor-mediated transcription, and Notch-mediated transcription
TAOK3	Kinase involved in the G2/M transition DNA damage checkpoint; involved in stress activated MAPK cascades
TMC6	Transmembrane protein involved in innate immune system
TPM1	member of the tropomyosin family
TSNARE1	Intracellular protein transport
UBXN10	Protein required for ciliogenesis; paralog of FAF1, a protein potentiating FAS-depednent apoptosis
WDR81	transmembrane protein playing a role in endolysosomal trafficking; negative regulator of PI3K activity
ZFP90	Transcription factor, transcriptional repressor
MUC-1
P2RY6	Signal transduction
PDE4A	Cyclic nucleotide phosphodiesterase; metabolism
SERPINB9	Serine protease inhibitor
SH3TC1	NA
SOX7	Transcription factor; represses Wnt/beta-catenin stimulated transcription
TNFRSF10D	Member of the TNF-receptor superfamily; apoptosis
HUVEC
ARHGAP6	Rho GTPases signaling
EIF4E3	Translational initiation factor
FBXO27	member of the ubiquitin protein ligase complex called SCFs
FBXO6	member of the ubiquitin protein ligase complex called SCFs
FERMT3	Cell adhesion
FMNL1	GTPase-activaty
HCG11	Long non-coding RNA; putative tumor suppressor
HSPB6	Heat shock protein involved in angiogenesis
KRT19	Member of the keratin family involved in the organization of myofibers
PLEKHG3	Metabolism
PLIN2	Lipidic droplets
Information about the gene function was retrieved from Genecards1. Putative or known tumor suppressor sare highlighted in dark gray and genes related to immune system in light gray.
1. Stelzer, G. et al. The GeneCards Suite: From Gene Data Mining to Disease Genome Sequence Analyses. Curr. Protoc. Bioinforma. 54, 1.30.1-1.30.33 (2016).
