# Supplementary material for: DNA hypermethylation driven by DNMT1 and DNMT3A favors tumor immune escape contributing to the aggressiveness of adrenocortical carcinoma
Source: Clin Epigenetics. 2023 Aug 2;15:121. doi: 10.1186/s13148-023-01534-5 (PMC10394822; doi:10.1186/s13148-023-01534-5)
Supplement: Supplementary file 11 — Additional file 11: Table S10 related to content in Fig. 4: Pathways enrichment analysis on genes exhibiting significantly higher promoter methylation and significantly lower expression in the H295R than in the MUC1 cells. [file 13148_2023_1534_MOESM11_ESM.xlsx]

## Sheet: Table S8
Table S9. Pathways enrichment analysis on genes exhibiting significantly higher promoter methylation and significantly lower expression in the H295R than in the MUC1 cells
module	module_size	nb_genes_in_module	genes_in_module	universe_size	nb_genes_in_universe	p.value	p.value.corrected	test
KEGG_GLUTATHIONE_METABOLISM	50	5	ANPEP GPX1 GPX3 GPX7 GSTP1	39480	819	0.00371926	0.0384324	greater
KEGG_AMINO_SUGAR_AND_NUCLEOTIDE_SUGAR_METABOLISM	44	4	AMDHD2 CYB5R3 GALE GFPT2	39480	819	0.0129415	0.0962849	greater
KEGG_GLYCOSAMINOGLYCAN_BIOSYNTHESIS_CHONDROITIN_SULFATE	22	3	CHST3 CHST7 DSE	39480	819	0.0102091	0.0904232	greater
KEGG_GLYCOSPHINGOLIPID_BIOSYNTHESIS_GLOBO_SERIES	14	3	A4GALT B3GALNT1 GBGT1	39480	819	0.00272906	0.0359936	greater
KEGG_GLYCOSPHINGOLIPID_BIOSYNTHESIS_GANGLIO_SERIES	15	3	B3GALT4 ST6GALNAC5 ST6GALNAC6	39480	819	0.00335905	0.036752	greater
KEGG_MAPK_SIGNALING_PATHWAY	267	16	CACNA1A DUSP4 FGF12 FLNA HSPA1A HSPA1L MAP2K3 MAPK13 NTF3 PDGFA PTPRR RAC2 RAC3 RASGRP2 SRF TRAF2	39480	819	0.000165868	0.00482884	greater
KEGG_CALCIUM_SIGNALING_PATHWAY	178	9	ADORA2B CACNA1A F2R GRIN2D MYLK PLCD1 PTK2B SLC8A1 SPHK1	39480	819	0.0123992	0.0962849	greater
KEGG_NEUROACTIVE_LIGAND_RECEPTOR_INTERACTION	272	14	ADORA2B F2R F2RL3 GABBR1 GABRQ GRID1 GRIN2D GRM2 HTR1B PARD3 PRSS3 PTH1R S1PR1 TSPO	39480	819	0.0017967	0.0303805	greater
KEGG_ENDOCYTOSIS	183	14	ACAP3 CHMP2A EHD1 F2R HSPA1A HSPA1L IQSEC1 NEDD4L PARD3 PSD3 RAB31 RET SH3GLB2 SMURF2	39480	819	3.16119e-05	0.0029399	greater
KEGG_VASCULAR_SMOOTH_MUSCLE_CONTRACTION	115	9	ADORA2B ARHGEF1 KCNMA1 MRVI1 MYL9 MYLK NPR1 NPR2 PPP1R14A	39480	819	0.000677403	0.0139997	greater
KEGG_HEDGEHOG_SIGNALING_PATHWAY	56	5	CSNK1E DHH HHIP PTCH1 PTCH2	39480	819	0.00605871	0.056346	greater
KEGG_AXON_GUIDANCE	129	13	EFNB2 GNAI2 LRRC4C NGEF NTN4 PLXNB2 RAC2 RAC3 ROBO3 SEMA3B SEMA3D SEMA3G UNC5D	39480	819	3.09882e-06	0.00057638	greater
KEGG_FOCAL_ADHESION	201	14	ACTN4 CAV1 CCND1 FLNA ITGB3 ITGB5 LAMA3 MYL9 MYLK PDGFA PGF RAC2 RAC3 ZYX	39480	819	8.76124e-05	0.00407398	greater
KEGG_ADHERENS_JUNCTION	75	7	ACTN4 LMO7 PARD3 PTPRB PTPRJ RAC2 RAC3	39480	819	0.000941879	0.0175189	greater
KEGG_COMPLEMENT_AND_COAGULATION_CASCADES	69	6	CFB F2R F3 PLAU PLAUR SERPINE1	39480	819	0.00309622	0.0359936	greater
KEGG_RENIN_ANGIOTENSIN_SYSTEM	17	3	ACE ANPEP CTSA	39480	819	0.00486769	0.0476522	greater
KEGG_HEMATOPOIETIC_CELL_LINEAGE	88	7	ANPEP CD9 HLA-DRB1 IL11RA IL4R ITGB3 KITLG	39480	819	0.00239181	0.0342212	greater
KEGG_LEUKOCYTE_TRANSENDOTHELIAL_MIGRATION	118	10	ACTN4 CLDN3 GNAI2 ICAM1 MAPK13 MMP2 MYL9 PTK2B RAC2 RAPGEF3	39480	819	0.00018173	0.00482884	greater
KEGG_REGULATION_OF_ACTIN_CYTOSKELETON	216	12	ACTN4 ARHGEF1 F2R FGF12 GSN ITGB3 ITGB5 MYL9 MYLK PDGFA RAC2 RAC3	39480	819	0.00198558	0.0307765	greater
KEGG_ADIPOCYTOKINE_SIGNALING_PATHWAY	67	5	CPT1B CPT1C IRS1 PRKAG2 TRAF2	39480	819	0.0127316	0.0962849	greater
KEGG_PATHWAYS_IN_CANCER	328	17	CCNA1 CCND1 FGF12 GSTP1 HHIP KITLG LAMA3 MMP2 PDGFA PGF PTCH1 PTCH2 RAC2 RAC3 RASSF1 RET TRAF2	39480	819	0.000569494	0.0132407	greater
KEGG_BLADDER_CANCER	42	4	CCND1 MMP2 PGF RASSF1	39480	819	0.0110216	0.0931828	greater
KEGG_HYPERTROPHIC_CARDIOMYOPATHY_HCM	85	9	ACE ITGB3 ITGB5 PRKAG2 SGCB SLC8A1 TPM1 TPM2 TPM4	39480	819	6.86974e-05	0.00407398	greater
KEGG_DILATED_CARDIOMYOPATHY	92	7	ITGB3 ITGB5 SGCB SLC8A1 TPM1 TPM2 TPM4	39480	819	0.00307511	0.0359936	greater
KEGG_VIRAL_MYOCARDITIS	73	8	CAV1 CCND1 HLA-DPA1 HLA-DRB1 ICAM1 RAC2 RAC3 SGCB	39480	819	0.000135708	0.00482884	greater
