# Supplementary material for: DNA hypermethylation driven by DNMT1 and DNMT3A favors tumor immune escape contributing to the aggressiveness of adrenocortical carcinoma
Source: Clin Epigenetics. 2023 Aug 2;15:121. doi: 10.1186/s13148-023-01534-5 (PMC10394822; doi:10.1186/s13148-023-01534-5)
Supplement: Supplementary file 12 — Additional file 12: Table S11 related to content in Methods: Demographic and clinical data of the ACC TCGA cohort. [file 13148_2023_1534_MOESM12_ESM.xlsx]

## Sheet: Table S9
Table S10. Demographic and clincial data of the ACC TCGA cohort
	Gender	Race	Laterality	Weiss score	AJCC tumor stage	Age at initial diagnosis
Low CIMP	Male : 9; Female : 23	Asian : 1; Black or african american : 1; White : 26; Unknown : 0 Not Evaluated : 4	Left : 17; Right : 15	Not available : 9; 2: 1; 3 : 7; 4 : 4; 5 : 3; 6 : 2; 7 : 4; 8 : 2; 9 : 0	Not available : 0; Stage I : 6; Stage II : 17; Stage III : 6; Stage IV : 3	46.5+/-15
Intermediate CIMP	Male : 15; Female : 12	Asian : 0; Black or african american : 0; White : 23; Unknown : 0 Not Evaluated : 4	Left : 15; Right : 12	Not available : 3; 2: 2; 3 : 3; 4 : 4; 5 : 2; 6 : 3; 7 : 3; 8 : 5; 9 : 2	Not available : 1; Stage I : 1; Stage II : 13; Stage III : 5; Stage IV : 7	47.5+/-15
HighCIMP	Male : 7; Female : 12	Asian : 0; Black or african american : 0; White : 16; Unknown : 2; Not Evaluated : 1	Left : 12; Right : 7	Not available : 6; 2: 0; 3 : 1; 4 : 0; 5 : 2; 6 : 3; 7 : 2; 8 : 2; 9 : 3	Not available : 1; Stage I : 2; Stage II : 7; Stage III : 5; Stage IV : 4	46+/-19
