# Supplementary material for: DNA hypermethylation driven by DNMT1 and DNMT3A favors tumor immune escape contributing to the aggressiveness of adrenocortical carcinoma
Source: Clin Epigenetics. 2023 Aug 2;15:121. doi: 10.1186/s13148-023-01534-5 (PMC10394822; doi:10.1186/s13148-023-01534-5)
Supplement: Supplementary file 13 — Additional file 13: Table S12 related to content in Methods: Demographic and clinical data of the ENSAT TCGA cohort. [file 13148_2023_1534_MOESM13_ESM.xlsx]

## Sheet: Table S10
Table S11. Demographic and clincial data of the ENSAT TCGA cohort
	Gender	Laterality	Weiss score	ENSAT staging	Age at initial diagnosis
Low CIMP	Male : 2 Female : 18	Left : 9 Right : 11	2 : 4 3 : 5 4 : 2 5 : 1 6 : 6 7 : 2 8 : 1 9 : 2	Stage I : 4 Stage II : 13 Stage III : 0 Stage IV : 3	47.5+/-19
Intermediate CIMP	Male : 3 Female : 11	Left : 8 Right : 6	2 : 1 3 : 1 4 : 3 5 : 2 6 : 2 7 : 2 8 : 1 9 : 2	Stage I : 0 Stage II : 7 Stage III : 0 Stage IV : 6	43+/-16
HighCIMP	Male : 3 Female : 3	Left : 3 Right : 3	2 : 0 3 : 0 4 : 0 5 : 0 6 : 2 7 : 1 8 : 3 9 : 0	Stage I : 0 Stage II : 2 Stage III : 2 Stage IV : 2	47+/-18
